# Supplementary material for: Viral genetic variation accounts for a third of variability in HIV-1 set-point viral load in Europe
Source: PLoS Biol. 2017 Jun 12;15(6):e2001855. doi: 10.1371/journal.pbio.2001855 (PMC5467800; doi:10.1371/journal.pbio.2001855)
Supplement: S1 Data — (ZIP) [file pbio.2001855.s014.zip]

Archive with 28 entries (25 files):
- to_share/
- to_share/.DS_Store
- __MACOSX/
- __MACOSX/to_share/
- __MACOSX/to_share/._.DS_Store
- to_share/.Rhistory
- __MACOSX/to_share/._.Rhistory
- to_share/all.functions_2.R
- __MACOSX/to_share/._all.functions_2.R
- to_share/all.summary2017-03-10.csv
- __MACOSX/to_share/._all.summary2017-03-10.csv
- to_share/example_inference.R
- __MACOSX/to_share/._example_inference.R
- to_share/figures.R
- __MACOSX/to_share/._figures.R
- to_share/heritability_subtypeB_along_genome.RData
- __MACOSX/to_share/._heritability_subtypeB_along_genome.RData
- to_share/heritability_subtypeB_data.RData
- __MACOSX/to_share/._heritability_subtypeB_data.RData
- to_share/linkage_disequilibrium.csv
- __MACOSX/to_share/._linkage_disequilibrium.csv
- to_share/readme.txt
- __MACOSX/to_share/._readme.txt
- to_share/table_sampling_size.csv
- __MACOSX/to_share/._table_sampling_size.csv
- to_share/transf.branch.lengths.R
- __MACOSX/to_share/._transf.branch.lengths.R
- __MACOSX/._to_share
