# Supplementary material for: Viral genetic variation accounts for a third of variability in HIV-1 set-point viral load in Europe
Source: PLoS Biol. 2017 Jun 12;15(6):e2001855. doi: 10.1371/journal.pbio.2001855 (PMC5467800; doi:10.1371/journal.pbio.2001855)
Supplement: S1 Data — (ZIP) [file pbio.2001855.s014.zip › to_share/all.summary2017-03-10.csv]

model	measure	subtype	gene	country	gender	transmission mode	condition	N	AIC	AIC weight	VE	sigmasq	alpha	z_A	optimum	h2 (low-high)	stoch.cov.OU (low-high)	stoch.cov.BM (low-high)	GENDERMale	t.modeIDU	t.modeMSM	t.modeOTHER/UNK	age.cat[20, 40[	age.cat[40, 60[	age.cat[60, 80[	age.catNA	ethnic2OTHER/UNKNOWN	ethnic2WHITE	SAMP_COUNTRYCH	SAMP_COUNTRYFR	SAMP_COUNTRYNL	SAMP_COUNTRYuk	assay.gsvl2Other/Unknown	assay.spvl2CHIRON	assay.spvl2COBAS	assay.spvl2MONITOR	assay.spvl2NASBA	assay.spvl2OTHER/UNK	assay.spvl2ROCHE
NULL	GSVL	all	full	all	all	all	main	2028	4474.8	0	0.53 [0.49; 0.55]	-	-	4.4 [4; 4.7]	-	0 [0; 0]	0.003 (0-0.013)	0.076 (0-0.087)	0.27 [0.15; 0.38]	0.019 [-0.12; 0.16]	0.14 [0.046; 0.24]	0.21 [0.031; 0.4]	-0.023 [-0.28; 0.23]	0.094 [-0.17; 0.36]	0.11 [-0.22; 0.44]	0.034 [-0.27; 0.34]	-0.11 [-0.41; 0.18]	-0.26 [-0.52; -0.012]	-	-	-	-	0.13 [-0.032; 0.3]	-	-	-	-	-	-
BM	GSVL	all	full	all	all	all	main	2028	4463.3	0	0.45 [0.41; 0.49]	0.38 [0.19; 0.62]	-	4.3 [3.9; 4.7]	-	0.17 [0.09; 0.29]	-	-	0.27 [0.17; 0.38]	0.0032 [-0.17; 0.18]	0.15 [0.044; 0.24]	0.23 [0.075; 0.41]	0.016 [-0.21; 0.27]	0.12 [-0.072; 0.36]	0.17 [-0.11; 0.51]	0.067 [-0.22; 0.33]	-0.14 [-0.43; 0.12]	-0.27 [-0.57; -0.036]	-	-	-	-	0.13 [-0.011; 0.29]	-	-	-	-	-	-
OU	GSVL	all	full	all	all	all	main	2028	4451.6	1	0.35 [0.29; 0.43]	3.6 [1.6; 5.1]	10 [6.9; 10]	10 [1.6; 13]	4.2 [3.9; 4.6]	0.32 [0.18; 0.44]	-	-	0.27 [0.16; 0.38]	-0.012 [-0.14; 0.13]	0.15 [0.026; 0.26]	0.19 [0.01; 0.4]	0.00018 [-0.24; 0.2]	0.11 [-0.11; 0.33]	0.16 [-0.15; 0.5]	0.056 [-0.18; 0.29]	-0.12 [-0.43; 0.14]	-0.25 [-0.53; -0.024]	-	-	-	-	0.15 [0.013; 0.27]	-	-	-	-	-	-
NULL	CD4_slope	all	full	all	all	all	main	1476	471.7	0.01	0.08 [0.069; 0.091]	-	-	-0.15 [-0.34; 0.032]	-	0 [0; 0]	0.003 (0-0.005)	0.007 (0-0.007)	0.044 [-0.011; 0.099]	0.02 [-0.053; 0.093]	-0.019 [-0.064; 0.027]	-0.011 [-0.12; 0.098]	-0.031 [-0.16; 0.099]	-0.073 [-0.2; 0.058]	-0.11 [-0.27; 0.046]	-0.12 [-0.26; 0.027]	-0.09 [-0.23; 0.049]	-0.07 [-0.19; 0.052]	-	-	-	-	-	-	-	-	-	-	-
BM	CD4_slope	all	full	all	all	all	main	1476	464.3	0.45	0.072 [0.065; 0.08]	0.033 [0.0016; 0.058]	-	-0.16 [-0.36; 0.054]	-	0.1 [0.01; 0.18]	-	-	0.045 [-0.012; 0.1]	0.031 [-0.036; 0.1]	0.008 [-0.04; 0.052]	0.0028 [-0.092; 0.11]	-0.057 [-0.16; 0.059]	-0.097 [-0.21; 0.015]	-0.15 [-0.28; -0.017]	-0.14 [-0.25; -0.026]	-0.059 [-0.18; 0.069]	-0.049 [-0.17; 0.071]	-	-	-	-	-	-	-	-	-	-	-
OU	CD4_slope	all	full	all	all	all	main	1476	463.9	0.54	0.069 [0.058; 0.077]	0.081 [1e-06; 0.38]	2.9 [1.6e-06; 10]	0.16 [-0.4; 2.5]	-0.3 [-170000; -0.051]	0.13 [0.01; 0.25]	-	-	0.044 [-0.013; 0.094]	0.029 [-0.053; 0.099]	0.0068 [-0.042; 0.052]	0.00047 [-0.11; 0.11]	-0.061 [-0.16; 0.052]	-0.099 [-0.21; 0.029]	-0.15 [-0.31; -0.017]	-0.14 [-0.26; -0.036]	-0.059 [-0.17; 0.078]	-0.049 [-0.16; 0.082]	-	-	-	-	-	-	-	-	-	-	-
NULL	single.VL2	all	full	all	all	all	main	2028	4425.7	0	0.51 [0.47; 0.54]	-	-	4.4 [4; 4.8]	-	0 [0; 0]	0.002 (0-0.011)	0.056 (0-0.064)	0.26 [0.14; 0.37]	0.041 [-0.1; 0.18]	0.15 [0.055; 0.25]	0.22 [0.028; 0.41]	0.00029 [-0.25; 0.25]	0.11 [-0.15; 0.37]	0.15 [-0.18; 0.48]	0.0046 [-0.3; 0.31]	-0.17 [-0.46; 0.12]	-0.22 [-0.47; 0.028]	-	-	-	-	-	0.11 [-0.039; 0.27]	-0.27 [-0.4; -0.15]	-0.15 [-0.49; 0.19]	0.037 [-0.14; 0.21]	-0.079 [-0.24; 0.08]	-0.1 [-0.21; 0.0049]
BM	single.VL2	all	full	all	all	all	main	2028	4420.5	0.01	0.46 [0.42; 0.49]	0.28 [0.13; 0.44]	-	4.3 [3.9; 4.8]	-	0.13 [0.06; 0.22]	-	-	0.26 [0.14; 0.35]	0.033 [-0.13; 0.18]	0.15 [0.07; 0.27]	0.21 [0.054; 0.41]	0.025 [-0.25; 0.26]	0.13 [-0.14; 0.39]	0.18 [-0.18; 0.47]	0.025 [-0.29; 0.38]	-0.21 [-0.51; 0.098]	-0.24 [-0.54; -0.0062]	-	-	-	-	-	0.13 [-0.028; 0.28]	-0.24 [-0.36; -0.1]	-0.13 [-0.49; 0.2]	0.093 [-0.07; 0.24]	-0.048 [-0.19; 0.12]	-0.073 [-0.17; 0.03]
OU	single.VL2	all	full	all	all	all	main	2028	4411	0.99	0.37 [0.31; 0.43]	3 [1.2; 4]	10 [6; 10]	6.9 [0.67; 9.3]	4.3 [4; 4.7]	0.27 [0.12; 0.35]	-	-	0.26 [0.16; 0.38]	0.02 [-0.14; 0.13]	0.15 [0.055; 0.23]	0.22 [-0.00047; 0.41]	0.017 [-0.25; 0.26]	0.12 [-0.16; 0.35]	0.18 [-0.14; 0.56]	0.019 [-0.28; 0.33]	-0.18 [-0.52; 0.085]	-0.22 [-0.49; 0.0073]	-	-	-	-	-	0.13 [-0.0082; 0.26]	-0.24 [-0.35; -0.14]	-0.12 [-0.37; 0.25]	0.078 [-0.064; 0.29]	-0.05 [-0.22; 0.11]	-0.076 [-0.18; 0.0051]
NULL	SPVL	all	full	all	all	all	main	2028	4395.4	0	0.51 [0.47; 0.54]	-	-	4.2 [3.8; 4.6]	-	0 [0; 0]	0.002 (0-0.009)	0.059 (0-0.067)	0.28 [0.17; 0.39]	0.025 [-0.12; 0.17]	0.14 [0.048; 0.24]	0.25 [0.067; 0.44]	0.0083 [-0.24; 0.26]	0.11 [-0.14; 0.37]	0.15 [-0.17; 0.48]	0.036 [-0.26; 0.34]	-0.12 [-0.41; 0.17]	-0.16 [-0.41; 0.091]	-	-	-	-	-	0.032 [-0.12; 0.18]	-0.2 [-0.33; -0.076]	-0.15 [-0.49; 0.19]	-0.097 [-0.27; 0.076]	-0.0075 [-0.16; 0.15]	-0.089 [-0.19; 0.016]
BM	SPVL	all	full	all	all	all	main	2028	4388.4	0.08	0.45 [0.42; 0.48]	0.3 [0.11; 0.44]	-	4.2 [3.7; 4.8]	-	0.14 [0.05; 0.22]	-	-	0.28 [0.19; 0.38]	0.02 [-0.16; 0.19]	0.11 [0.002; 0.2]	0.24 [0.093; 0.44]	0.033 [-0.23; 0.35]	0.13 [-0.14; 0.43]	0.19 [-0.13; 0.57]	0.045 [-0.34; 0.42]	-0.19 [-0.45; 0.12]	-0.19 [-0.46; 0.089]	-	-	-	-	-	0.056 [-0.088; 0.19]	-0.16 [-0.28; -0.043]	-0.13 [-0.44; 0.21]	-0.045 [-0.22; 0.13]	0.025 [-0.12; 0.18]	-0.055 [-0.15; 0.028]
OU	SPVL	all	full	all	all	all	main	2028	4383.5	0.92	0.38 [0.32; 0.47]	2.6 [0.32; 3.6]	10 [3.5; 10]	7.4 [-1; 11]	4.2 [3.5; 4.7]	0.24 [0.06; 0.34]	-	-	0.28 [0.16; 0.35]	0.002 [-0.15; 0.14]	0.13 [0.034; 0.23]	0.24 [0.073; 0.43]	0.028 [-0.19; 0.27]	0.12 [-0.11; 0.41]	0.18 [-0.097; 0.54]	0.041 [-0.22; 0.43]	-0.15 [-0.43; 0.14]	-0.16 [-0.38; 0.011]	-	-	-	-	-	0.049 [-0.11; 0.21]	-0.17 [-0.29; -0.042]	-0.12 [-0.4; 0.23]	-0.09 [-0.23; 0.12]	0.011 [-0.14; 0.19]	-0.063 [-0.15; 0.033]
NULL	GSVL	B	full	all	all	all	main	1581	3461.7	0	0.52 [0.47; 0.55]	-	-	4.4 [3.8; 5.1]	-	0 [0; 0]	0.007 (0-0.018)	0.038 (0-0.05)	0.3 [0.14; 0.46]	0.011 [-0.16; 0.18]	0.093 [-0.038; 0.22]	0.21 [-0.0058; 0.42]	0.034 [-0.24; 0.31]	0.16 [-0.12; 0.44]	0.11 [-0.3; 0.52]	0.076 [-0.25; 0.4]	-0.25 [-0.78; 0.29]	-0.42 [-0.93; 0.086]	-	-	-	-	0.11 [-0.073; 0.29]	-	-	-	-	-	-
BM	GSVL	B	full	all	all	all	main	1581	3442.1	0.29	0.43 [0.39; 0.47]	0.5 [0.22; 0.76]	-	4.4 [3.8; 5]	-	0.17 [0.08; 0.26]	-	-	0.3 [0.11; 0.45]	-0.0048 [-0.19; 0.16]	0.1 [-0.012; 0.25]	0.23 [0.09; 0.44]	0.096 [-0.19; 0.38]	0.21 [-0.088; 0.48]	0.2 [-0.23; 0.56]	0.13 [-0.21; 0.47]	-0.27 [-0.68; 0.18]	-0.41 [-0.84; 0.044]	-	-	-	-	0.092 [-0.042; 0.26]	-	-	-	-	-	-
OU	GSVL	B	full	all	all	all	main	1581	3440.3	0.71	0.35 [0.29; 0.43]	3 [0.96; 4.8]	8.5 [2.4; 10]	5.1 [3; 7.5]	4.4 [3.7; 5.1]	0.31 [0.15; 0.43]	-	-	0.3 [0.13; 0.44]	-0.021 [-0.19; 0.12]	0.11 [-0.0045; 0.21]	0.2 [0.019; 0.45]	0.075 [-0.17; 0.31]	0.19 [-0.031; 0.49]	0.17 [-0.26; 0.58]	0.11 [-0.18; 0.43]	-0.3 [-0.81; 0.29]	-0.45 [-0.98; 0.15]	-	-	-	-	0.11 [-0.055; 0.29]	-	-	-	-	-	-
NULL	GSVL	B	full	all	all	all	wcountrycov	1581	3386.8	0	0.49 [0.45; 0.53]	-	-	4.7 [4; 5.3]	-	0 [0; 0]	0.003 (0-0.011)	0.027 (0-0.035)	0.3 [0.14; 0.45]	0.073 [-0.097; 0.24]	0.07 [-0.058; 0.2]	0.071 [-0.14; 0.28]	0.11 [-0.16; 0.38]	0.22 [-0.061; 0.49]	0.24 [-0.16; 0.65]	0.11 [-0.28; 0.51]	-0.5 [-1; 0.056]	-0.34 [-0.84; 0.15]	-0.14 [-0.37; 0.082]	-0.24 [-0.69; 0.21]	0.21 [-0.017; 0.44]	-0.57 [-0.96; -0.18]	-0.027 [-0.21; 0.15]	-	-	-	-	-	-
BM	GSVL	B	full	all	all	all	wcountrycov	1581	3377.8	0.26	0.43 [0.39; 0.47]	0.35 [0.11; 0.55]	-	4.6 [4; 5.3]	-	0.12 [0.04; 0.19]	-	-	0.29 [0.15; 0.45]	0.038 [-0.13; 0.2]	0.091 [-0.014; 0.22]	0.1 [-0.11; 0.27]	0.14 [-0.13; 0.4]	0.24 [-0.0098; 0.47]	0.28 [-0.086; 0.6]	0.14 [-0.17; 0.52]	-0.5 [-1.1; 0.055]	-0.33 [-0.82; 0.13]	-0.15 [-0.37; 0.068]	-0.24 [-0.63; 0.23]	0.2 [-0.064; 0.44]	-0.58 [-0.91; -0.12]	-0.025 [-0.2; 0.12]	-	-	-	-	-	-
OU	GSVL	B	full	all	all	all	wcountrycov	1581	3375.7	0.74	0.35 [0.3; 0.46]	2.8 [0.21; 3.9]	10 [1.9; 10]	4.5 [2.5; 6.8]	4.7 [4.1; 5.3]	0.25 [0.05; 0.34]	-	-	0.3 [0.14; 0.45]	0.036 [-0.11; 0.21]	0.087 [-0.039; 0.23]	0.11 [-0.1; 0.38]	0.12 [-0.096; 0.39]	0.22 [-0.0071; 0.45]	0.27 [-0.055; 0.68]	0.12 [-0.26; 0.48]	-0.51 [-0.99; -0.026]	-0.36 [-0.76; 0.057]	-0.15 [-0.37; 0.096]	-0.22 [-0.63; 0.16]	0.21 [-0.039; 0.45]	-0.55 [-0.98; -0.27]	-0.015 [-0.2; 0.16]	-	-	-	-	-	-
NULL	CD4_int	B	full	all	all	all	main	1170	15831.5	0.66	44000 [38000; 48000]	-	-	500 [290; 710]	-	0 [0; 0]	580.581 (0-770.161)	634.758 (0-842.03)	-49 [-110; 8.7]	-10 [-77; 56]	-14 [-59; 32]	-120 [-220; -26]	15 [-92; 120]	6.9 [-100; 120]	-26 [-170; 120]	71 [-49; 190]	170 [-4.4; 350]	150 [-16; 330]	-	-	-	-	-	-	-	-	-	-	-
BM	CD4_int	B	full	all	all	all	main	1170	15833.1	0.3	42000 [38000; 46000]	8400 [9e-06; 22000]	-	520 [290; 710]	-	0.03 [0; 0.1]	-	-	-52 [-110; 7.6]	-13 [-63; 66]	-9.7 [-48; 44]	-120 [-210; -15]	11 [-72; 120]	3.5 [-93; 120]	-27 [-140; 130]	68 [-40; 200]	180 [16; 370]	160 [7.1; 330]	-	-	-	-	-	-	-	-	-	-	-
OU	CD4_int	B	full	all	all	all	main	1170	15837.1	0.04	42000 [36000; 46000]	7700 [1e-06; 150000]	6.2e-06 [1e-06; 10]	500 [-72; 960]	7800000 [-2.6e+08; 1.3e+08]	0.03 [0; 0.18]	-	-	-52 [-110; 2.3]	-12 [-85; 49]	-10 [-54; 43]	-120 [-210; -40]	12 [-76; 100]	4.4 [-90; 110]	-26 [-150; 130]	69 [-46; 170]	180 [-30; 350]	160 [-45; 300]	-	-	-	-	-	-	-	-	-	-	-
NULL	CD4_slope	B	full	all	all	all	main	1170	377	0.02	0.08 [0.067; 0.096]	-	-	-0.16 [-0.44; 0.12]	-	0 [0; 0]	0.003 (0-0.004)	0.004 (0-0.005)	0.053 [-0.025; 0.13]	0.035 [-0.055; 0.13]	-8e-04 [-0.062; 0.061]	0.011 [-0.12; 0.14]	-0.067 [-0.21; 0.078]	-0.11 [-0.26; 0.038]	-0.13 [-0.32; 0.074]	-0.15 [-0.31; 0.011]	-0.079 [-0.32; 0.16]	-0.067 [-0.3; 0.16]	-	-	-	-	-	-	-	-	-	-	-
BM	CD4_slope	B	full	all	all	all	main	1170	370.8	0.55	0.07 [0.063; 0.08]	0.048 [1e-06; 0.088]	-	-0.16 [-0.44; 0.12]	-	0.11 [0; 0.19]	-	-	0.046 [-0.031; 0.11]	0.037 [-0.04; 0.12]	0.0057 [-0.052; 0.068]	0.0086 [-0.11; 0.15]	-0.097 [-0.22; 0.05]	-0.13 [-0.26; 0.016]	-0.15 [-0.34; 0.056]	-0.18 [-0.34; 0.012]	-0.099 [-0.31; 0.11]	-0.089 [-0.31; 0.11]	-	-	-	-	-	-	-	-	-	-	-
OU	CD4_slope	B	full	all	all	all	main	1170	371.3	0.43	0.071 [0.056; 0.079]	0.043 [1e-06; 0.37]	0.095 [1.1e-06; 10]	-0.025 [-0.46; 0.77]	-4.9 [-520000; 0.041]	0.1 [0.01; 0.27]	-	-	0.048 [-0.029; 0.13]	0.031 [-0.055; 0.13]	0.0067 [-0.041; 0.071]	0.0045 [-0.1; 0.13]	-0.1 [-0.24; 0.028]	-0.14 [-0.27; 0.0017]	-0.16 [-0.36; 0.04]	-0.18 [-0.33; -0.051]	-0.1 [-0.34; 0.14]	-0.092 [-0.3; 0.16]	-	-	-	-	-	-	-	-	-	-	-
NULL	single.VL	B	full	all	all	all	main	1581	3616.1	0.01	0.57 [0.53; 0.6]	-	-	4.3 [3.6; 4.9]	-	0 [0; 0]	0.003 (0-0.011)	0.025 (0-0.034)	0.34 [0.18; 0.51]	0.017 [-0.17; 0.2]	0.11 [-0.032; 0.24]	0.24 [0.0085; 0.48]	0.048 [-0.24; 0.34]	0.14 [-0.16; 0.44]	0.22 [-0.22; 0.65]	0.065 [-0.28; 0.41]	-0.15 [-0.72; 0.42]	-0.28 [-0.82; 0.26]	-	-	-	-	-	-0.051 [-0.23; 0.13]	-0.36 [-0.52; -0.21]	-0.049 [-0.46; 0.36]	-0.11 [-0.31; 0.085]	-0.12 [-0.3; 0.063]	-0.11 [-0.24; 0.01]
BM	single.VL	B	full	all	all	all	main	1581	3608.1	0.28	0.5 [0.45; 0.56]	0.34 [1e-06; 0.56]	-	4.2 [3.5; 4.8]	-	0.1 [0; 0.16]	-	-	0.33 [0.19; 0.48]	0.0053 [-0.15; 0.19]	0.11 [-0.018; 0.23]	0.24 [0.025; 0.45]	0.086 [-0.19; 0.41]	0.17 [-0.11; 0.48]	0.26 [-0.14; 0.75]	0.1 [-0.23; 0.47]	-0.17 [-0.72; 0.38]	-0.27 [-0.82; 0.24]	-	-	-	-	-	-0.034 [-0.15; 0.14]	-0.32 [-0.48; -0.14]	-0.01 [-0.37; 0.44]	-0.044 [-0.23; 0.19]	-0.077 [-0.22; 0.092]	-0.086 [-0.23; 0.069]
OU	single.VL	B	full	all	all	all	main	1581	3606.2	0.72	0.42 [0.36; 0.53]	2.9 [0.39; 4.1]	10 [1.8; 10]	4 [1.6; 6.3]	4.3 [3.5; 4.9]	0.24 [0.08; 0.34]	-	-	0.33 [0.19; 0.5]	-0.012 [-0.19; 0.16]	0.11 [0.0069; 0.25]	0.24 [0.019; 0.45]	0.072 [-0.26; 0.39]	0.15 [-0.18; 0.49]	0.24 [-0.17; 0.77]	0.087 [-0.26; 0.47]	-0.17 [-0.73; 0.42]	-0.28 [-0.83; 0.28]	-	-	-	-	-	-0.031 [-0.22; 0.15]	-0.33 [-0.52; -0.16]	-0.0063 [-0.42; 0.33]	-0.028 [-0.24; 0.2]	-0.071 [-0.22; 0.11]	-0.086 [-0.21; 0.032]
NULL	single.VL2	B	full	all	all	all	main	1581	3412.5	0	0.5 [0.47; 0.53]	-	-	4.4 [3.8; 5]	-	0 [0; 0]	0.004 (0-0.012)	0.032 (0-0.042)	0.29 [0.13; 0.45]	0.011 [-0.16; 0.18]	0.077 [-0.053; 0.21]	0.18 [-0.035; 0.4]	0.071 [-0.2; 0.34]	0.18 [-0.096; 0.46]	0.25 [-0.16; 0.66]	0.061 [-0.26; 0.38]	-0.16 [-0.69; 0.38]	-0.24 [-0.75; 0.27]	-	-	-	-	-	0.095 [-0.071; 0.26]	-0.37 [-0.52; -0.23]	-0.098 [-0.48; 0.28]	0.00023 [-0.19; 0.19]	-0.11 [-0.28; 0.063]	-0.11 [-0.23; 0.0017]
BM	single.VL2	B	full	all	all	all	main	1581	3396.7	0.24	0.42 [0.38; 0.46]	0.42 [0.18; 0.65]	-	4.3 [3.7; 5.1]	-	0.14 [0.07; 0.22]	-	-	0.28 [0.12; 0.46]	8.2e-05 [-0.16; 0.17]	0.081 [-0.07; 0.22]	0.18 [-0.011; 0.4]	0.11 [-0.15; 0.35]	0.21 [-0.043; 0.45]	0.3 [-0.11; 0.58]	0.1 [-0.24; 0.39]	-0.17 [-0.68; 0.29]	-0.23 [-0.66; 0.24]	-	-	-	-	-	0.12 [-0.036; 0.27]	-0.33 [-0.48; -0.19]	-0.06 [-0.36; 0.35]	0.092 [-0.097; 0.24]	-0.056 [-0.25; 0.12]	-0.081 [-0.19; 0.029]
OU	single.VL2	B	full	all	all	all	main	1581	3394.4	0.76	0.34 [0.28; 0.42]	3.3 [1.2; 4.3]	10 [4.4; 10]	4 [2; 6.7]	4.4 [3.8; 5.1]	0.3 [0.14; 0.39]	-	-	0.28 [0.16; 0.42]	-0.013 [-0.18; 0.13]	0.085 [-0.049; 0.21]	0.2 [-0.0035; 0.42]	0.095 [-0.17; 0.32]	0.2 [-0.056; 0.44]	0.28 [-0.12; 0.74]	0.087 [-0.26; 0.36]	-0.18 [-0.72; 0.33]	-0.25 [-0.79; 0.32]	-	-	-	-	-	0.12 [-0.025; 0.3]	-0.34 [-0.46; -0.22]	-0.051 [-0.43; 0.26]	0.11 [-0.12; 0.28]	-0.049 [-0.21; 0.12]	-0.084 [-0.18; 0.032]
NULL	SPVL	B	full	all	all	all	main	1581	3355.6	0	0.48 [0.44; 0.51]	-	-	4.1 [3.5; 4.7]	-	0 [0; 0]	0.005 (0-0.014)	0.027 (0-0.035)	0.31 [0.16; 0.46]	-0.041 [-0.21; 0.13]	0.06 [-0.067; 0.19]	0.17 [-0.041; 0.39]	0.088 [-0.18; 0.36]	0.19 [-0.082; 0.47]	0.24 [-0.16; 0.64]	0.13 [-0.19; 0.45]	-0.033 [-0.56; 0.49]	-0.12 [-0.62; 0.38]	-	-	-	-	-	0.017 [-0.15; 0.18]	-0.28 [-0.42; -0.14]	-0.07 [-0.45; 0.31]	-0.089 [-0.27; 0.095]	-0.022 [-0.19; 0.15]	-0.091 [-0.2; 0.023]
BM	SPVL	B	full	all	all	all	main	1581	3343.2	0.66	0.42 [0.37; 0.46]	0.35 [0.14; 0.54]	-	4 [3.4; 4.7]	-	0.13 [0.05; 0.2]	-	-	0.3 [0.14; 0.43]	-0.035 [-0.21; 0.18]	0.046 [-0.078; 0.17]	0.16 [-0.031; 0.4]	0.13 [-0.16; 0.37]	0.22 [-0.065; 0.47]	0.28 [-0.05; 0.65]	0.16 [-0.18; 0.45]	-0.057 [-0.49; 0.52]	-0.11 [-0.53; 0.43]	-	-	-	-	-	0.04 [-0.14; 0.22]	-0.23 [-0.37; -0.099]	-0.032 [-0.34; 0.29]	-0.017 [-0.19; 0.19]	0.024 [-0.15; 0.22]	-0.06 [-0.18; 0.074]
OU	SPVL	B	full	all	all	all	main	1581	3344.5	0.34	0.37 [0.29; 0.42]	1.7 [0.44; 3.5]	7.6 [1.2; 10]	3.8 [1.7; 5.8]	4.1 [3.5; 4.9]	0.21 [0.1; 0.36]	-	-	0.3 [0.12; 0.43]	-0.054 [-0.22; 0.1]	0.053 [-0.046; 0.21]	0.18 [0.0031; 0.41]	0.12 [-0.17; 0.43]	0.21 [-0.068; 0.5]	0.27 [-0.15; 0.69]	0.15 [-0.25; 0.53]	-0.051 [-0.58; 0.51]	-0.11 [-0.65; 0.44]	-	-	-	-	-	0.044 [-0.11; 0.22]	-0.24 [-0.38; -0.12]	-0.031 [-0.36; 0.3]	-0.00016 [-0.19; 0.16]	0.03 [-0.17; 0.19]	-0.061 [-0.16; 0.034]
NULL	GSVL	B	full	all	all	HET	main	211	493.2	0.68	0.58 [0.45; 0.65]	-	-	4.8 [3.7; 5.9]	-	0 [0; 0]	0.009 (0-0.034)	0 (0-0)	0.37 [0.16; 0.58]	-	-	-	-0.025 [-0.57; 0.52]	-0.12 [-0.7; 0.45]	-0.35 [-1.2; 0.51]	-0.23 [-1.1; 0.63]	-0.55 [-1.5; 0.4]	-0.54 [-1.3; 0.18]	-	-	-	-	0.53 [-0.011; 1.1]	-	-	-	-	-	-
BM	GSVL	B	full	all	all	HET	main	211	495.2	0.25	0.55 [0.37; 0.64]	1e-06 [1e-06; 0.63]	-	4.8 [3.6; 5.7]	-	0 [0; 0.19]	-	-	0.37 [0.14; 0.55]	-	-	-	-0.025 [-0.54; 0.55]	-0.12 [-0.71; 0.48]	-0.35 [-1.2; 0.37]	-0.23 [-1.1; 0.7]	-0.55 [-1.4; 0.52]	-0.54 [-1.3; 0.14]	-	-	-	-	0.53 [0.052; 1.1]	-	-	-	-	-	-
OU	GSVL	B	full	all	all	HET	main	211	497.9	0.07	0.25 [1e-04; 0.58]	6.4 [1e-04; 10]	10 [1e-04; 10]	7 [2.4; 13]	4.7 [-30000; 2100]	0.51 [0; 0.88]	-	-	0.37 [0.16; 0.59]	-	-	-	-0.067 [-0.61; 0.36]	-0.15 [-0.69; 0.34]	-0.37 [-1.4; 0.45]	-0.25 [-1; 0.54]	-0.56 [-1.4; 0.26]	-0.53 [-1.3; 0.14]	-	-	-	-	0.53 [0.029; 1.1]	-	-	-	-	-	-
NULL	GSVL	B	full	all	all	IDU	main	110	240.8	0.69	0.5 [0.35; 0.68]	-	-	4.4 [4.1; 4.7]	-	0 [0; 0]	0.025 (0-0.136)	0 (0-0)	0.084 [-0.24; 0.4]	-	-	-	-	-	-	-	-	-	-	-	-	-	-	-	-	-	-	-	-
BM	GSVL	B	full	all	all	IDU	main	110	242.8	0.25	0.49 [0.34; 0.61]	1e-06 [1e-06; 0.24]	-	4.4 [4.2; 4.7]	-	0 [0; 0.1]	-	-	0.084 [-0.21; 0.36]	-	-	-	-	-	-	-	-	-	-	-	-	-	-	-	-	-	-	-	-
OU	GSVL	B	full	all	all	IDU	main	110	245.7	0.06	0.088 [1e-04; 0.49]	9.8 [1e-04; 10]	10 [0.88; 10]	8 [-2.1; 13]	4 [-8900; 4.7]	0.84 [0.06; 1]	-	-	0.04 [-0.28; 0.33]	-	-	-	-	-	-	-	-	-	-	-	-	-	-	-	-	-	-	-	-
NULL	GSVL	B	full	all	all	MSM	main	1196	2595.8	0	0.51 [0.46; 0.55]	-	-	4.4 [4.1; 4.8]	-	0 [0; 0]	0.003 (0-0.009)	0.035 (0-0.047)	-	-	-	-	0.18 [-0.18; 0.53]	0.35 [-0.011; 0.71]	0.42 [-0.092; 0.93]	0.085 [-0.28; 0.45]	-	-	-	-	-	-	0.044 [-0.15; 0.24]	-	-	-	-	-	-
BM	GSVL	B	full	all	all	MSM	main	1196	2580.8	0.56	0.42 [0.37; 0.47]	0.47 [0.16; 0.75]	-	4.4 [4; 4.7]	-	0.17 [0.06; 0.28]	-	-	-	-	-	-	0.24 [-0.079; 0.54]	0.41 [0.13; 0.7]	0.53 [0.07; 1]	0.18 [-0.14; 0.46]	-	-	-	-	-	-	0.024 [-0.17; 0.21]	-	-	-	-	-	-
OU	GSVL	B	full	all	all	MSM	main	1196	2581.3	0.44	0.35 [0.29; 0.45]	3.2 [0.41; 4.6]	10 [2; 10]	4 [2.1; 6.2]	4.4 [3.7; 4.8]	0.3 [0.08; 0.43]	-	-	-	-	-	-	0.22 [-0.16; 0.55]	0.39 [0.036; 0.68]	0.5 [0.0058; 0.96]	0.15 [-0.25; 0.45]	-	-	-	-	-	-	0.033 [-0.17; 0.25]	-	-	-	-	-	-
NULL	GSVL	B	full	all	Female	all	main	135	321.1	0.66	0.6 [0.46; 0.69]	-	-	4.9 [4.2; 5.6]	-	0 [0; 0]	0 (0-0)	0 (0-0)	-	-	-	-	-0.63 [-1.3; 0.072]	-0.85 [-1.6; -0.063]	0.035 [-1.1; 1.2]	-0.91 [-1.7; -0.17]	-	-	-	-	-	-	1.1 [0.22; 2]	-	-	-	-	-	-
BM	GSVL	B	full	all	Female	all	main	135	323.1	0.24	0.57 [0.25; 0.65]	1e-06 [1e-06; 1.3]	-	4.9 [4.2; 5.5]	-	0 [0; 0.39]	-	-	-	-	-	-	-0.63 [-1.2; -0.023]	-0.85 [-1.5; -0.11]	0.035 [-1.1; 0.84]	-0.91 [-1.6; -0.24]	-	-	-	-	-	-	1.1 [0.34; 2]	-	-	-	-	-	-
OU	GSVL	B	full	all	Female	all	main	135	325	0.09	0.56 [0.009; 0.68]	1e-04 [1e-04; 10]	9.6 [1e-04; 10]	7.2 [4.3; 13]	4.6 [-45000; 8400]	0.01 [0; 0.76]	-	-	-	-	-	-	-0.61 [-1.2; -0.031]	-0.79 [-1.5; -0.13]	0.066 [-1; 1]	-0.89 [-1.6; -0.25]	-	-	-	-	-	-	1.2 [0.39; 2.1]	-	-	-	-	-	-
NULL	GSVL	B	full	all	Male	all	main	1446	3131	0	0.51 [0.46; 0.54]	-	-	4.5 [3.9; 5.2]	-	0 [0; 0]	0.004 (0-0.012)	0.033 (0-0.044)	-	-0.071 [-0.28; 0.13]	0.062 [-0.079; 0.2]	0.2 [-0.023; 0.43]	0.19 [-0.11; 0.49]	0.34 [0.028; 0.64]	0.17 [-0.27; 0.62]	0.27 [-0.083; 0.62]	-0.16 [-0.77; 0.44]	-0.36 [-0.94; 0.22]	-	-	-	-	0.056 [-0.13; 0.24]	-	-	-	-	-	-
BM	GSVL	B	full	all	Male	all	main	1446	3115.6	0.35	0.43 [0.38; 0.48]	0.44 [0.15; 0.68]	-	4.5 [3.5; 5.3]	-	0.16 [0.06; 0.24]	-	-	-	-0.087 [-0.29; 0.093]	0.068 [-0.063; 0.21]	0.23 [0.014; 0.45]	0.24 [-0.0098; 0.52]	0.37 [0.14; 0.64]	0.24 [-0.21; 0.76]	0.31 [-0.0083; 0.64]	-0.19 [-0.99; 0.37]	-0.36 [-1; 0.17]	-	-	-	-	0.041 [-0.12; 0.22]	-	-	-	-	-	-
OU	GSVL	B	full	all	Male	all	main	1446	3114.4	0.65	0.34 [0.26; 0.42]	3.4 [0.74; 5.3]	10 [4; 10]	4.7 [2.9; 7]	4.5 [3.9; 5.2]	0.32 [0.14; 0.49]	-	-	-	-0.1 [-0.29; 0.16]	0.067 [-0.067; 0.23]	0.22 [0.015; 0.47]	0.22 [-0.13; 0.55]	0.36 [0.025; 0.63]	0.22 [-0.16; 0.61]	0.29 [-0.046; 0.6]	-0.22 [-0.73; 0.32]	-0.39 [-0.89; 0.13]	-	-	-	-	0.057 [-0.12; 0.24]	-	-	-	-	-	-
NULL	GSVL	B	full	BE	all	all	main	40	102	0.67	0.7 [0.34; 1.2]	-	-	4.7 [4.4; 4.9]	-	0 [0; 0]	0 (0-0)	0 (0-0)	-	-	-	-	-	-	-	-	-	-	-	-	-	-	-	-	-	-	-	-	-
BM	GSVL	B	full	BE	all	all	main	40	104	0.24	0.68 [0.028; 0.95]	1e-06 [1e-06; 3.9]	-	4.7 [4.4; 5]	-	0 [0; 0.97]	-	-	-	-	-	-	-	-	-	-	-	-	-	-	-	-	-	-	-	-	-	-	-
OU	GSVL	B	full	BE	all	all	main	40	106	0.09	0.65 [0.014; 0.84]	1e-04 [1e-04; 10]	10 [1e-04; 10]	-2.8 [-15; 8.7]	5.3 [-22000; 87000]	0.05 [0; 0.97]	-	-	-	-	-	-	-	-	-	-	-	-	-	-	-	-	-	-	-	-	-	-	-
NULL	GSVL	B	full	CH	all	all	main	742	1571	0.58	0.48 [0.42; 0.53]	-	-	4.1 [3.7; 4.6]	-	0 [0; 0]	0.003 (0-0.008)	0 (0-0)	0.26 [0.067; 0.45]	0.11 [-0.079; 0.31]	0.081 [-0.083; 0.24]	-0.093 [-0.51; 0.32]	0.03 [-0.37; 0.43]	0.13 [-0.28; 0.53]	0.37 [-0.16; 0.89]	-	-	-	-	-	-	-	-0.36 [-0.68; -0.03]	-	-	-	-	-	-
BM	GSVL	B	full	CH	all	all	main	742	1573	0.21	0.47 [0.42; 0.51]	1e-06 [1e-06; 0.14]	-	4.1 [3.7; 4.5]	-	0 [0; 0.05]	-	-	0.26 [0.084; 0.39]	0.11 [-0.057; 0.27]	0.081 [-0.059; 0.22]	-0.093 [-0.54; 0.2]	0.03 [-0.26; 0.46]	0.13 [-0.22; 0.53]	0.37 [-0.19; 0.86]	-	-	-	-	-	-	-	-0.36 [-0.64; 0.013]	-	-	-	-	-	-
OU	GSVL	B	full	CH	all	all	main	742	1573.1	0.2	0.36 [0.28; 0.47]	2.3 [1e-04; 3.9]	10 [1e-04; 10]	5.6 [2.7; 8]	4 [-8000; 4.4]	0.23 [0; 0.39]	-	-	0.25 [0.072; 0.43]	0.084 [-0.091; 0.24]	0.14 [-0.041; 0.31]	-0.12 [-0.56; 0.28]	0.027 [-0.27; 0.35]	0.12 [-0.21; 0.47]	0.36 [-0.16; 0.75]	-	-	-	-	-	-	-	-0.3 [-0.63; 0.056]	-	-	-	-	-	-
NULL	GSVL	B	full	FR	all	all	main	278	602.4	0.66	0.5 [0.41; 0.57]	-	-	4.3 [3.8; 4.9]	-	0 [0; 0]	0 (0-0)	0 (0-0)	0.62 [0.33; 0.9]	-	-	-	-	-	-	-	-0.52 [-1.1; 0.053]	-0.36 [-0.86; 0.14]	-	-	-	-	-	-	-	-	-	-	-
BM	GSVL	B	full	FR	all	all	main	278	604.4	0.24	0.49 [0.39; 0.57]	1e-06 [1e-06; 0.41]	-	4.3 [3.8; 4.9]	-	0 [0; 0.15]	-	-	0.62 [0.34; 0.9]	-	-	-	-	-	-	-	-0.52 [-1.1; 0.016]	-0.36 [-0.89; 0.12]	-	-	-	-	-	-	-	-	-	-	-
OU	GSVL	B	full	FR	all	all	main	278	606.2	0.1	0.49 [0.36; 0.55]	1e-04 [1e-04; 2.3]	10 [1e-04; 10]	1.7 [-1.2; 5.8]	4.6 [-8400; 32000]	0.01 [0; 0.22]	-	-	0.58 [0.32; 0.89]	-	-	-	-	-	-	-	-0.51 [-1; 0.013]	-0.34 [-0.85; 0.19]	-	-	-	-	-	-	-	-	-	-	-
NULL	GSVL	B	full	NL	all	all	main	434	918.7	0	0.47 [0.41; 0.54]	-	-	4.6 [4.1; 5]	-	0 [0; 0]	0.036 (0.022-0.052)	0.051 (0.039-0.072)	0.12 [-0.25; 0.48]	-0.43 [-0.91; 0.048]	0.026 [-0.25; 0.3]	0.1 [-0.24; 0.44]	0.13 [-0.24; 0.5]	0.23 [-0.15; 0.62]	0.37 [-0.4; 1.1]	-	-	-	-	-	-	-	0.096 [-0.11; 0.31]	-	-	-	-	-	-
BM	GSVL	B	full	NL	all	all	main	434	904.9	0.69	0.35 [0.27; 0.43]	0.68 [0.17; 1.1]	-	4.6 [4.1; 5.1]	-	0.25 [0.07; 0.43]	-	-	0.16 [-0.14; 0.51]	-0.38 [-0.84; 0.11]	-0.039 [-0.31; 0.19]	0.096 [-0.24; 0.34]	0.18 [-0.1; 0.51]	0.28 [-0.017; 0.66]	0.4 [-0.3; 1.2]	-	-	-	-	-	-	-	0.082 [-0.11; 0.31]	-	-	-	-	-	-
OU	GSVL	B	full	NL	all	all	main	434	906.5	0.31	0.34 [0.17; 0.41]	0.89 [0.29; 5.3]	1.6 [1e-04; 10]	4.2 [1.8; 5.5]	5.4 [-5.5; 28000]	0.26 [0.09; 0.59]	-	-	0.18 [-0.13; 0.55]	-0.32 [-0.87; 0.079]	-0.045 [-0.31; 0.23]	0.18 [-0.12; 0.5]	0.21 [-0.11; 0.56]	0.3 [-0.038; 0.7]	0.44 [-0.18; 1.4]	-	-	-	-	-	-	-	0.061 [-0.14; 0.24]	-	-	-	-	-	-
NULL	GSVL	B	full	UK	all	all	main	87	200.2	0.22	0.56 [0.41; 0.7]	-	-	4.1 [3.6; 4.6]	-	0 [0; 0]	0.01 (0-0.029)	0.1 (0-0.148)	-	-	-	-	-	-	-	-	-	0.15 [-0.4; 0.71]	-	-	-	-	-	-	-	-	-	-	-
BM	GSVL	B	full	UK	all	all	main	87	198.3	0.58	0.27 [1e-06; 0.61]	1.3 [1e-06; 3.1]	-	3.9 [3.2; 4.7]	-	0.49 [0; 0.96]	-	-	-	-	-	-	-	-	-	-	-	0.23 [-0.3; 0.77]	-	-	-	-	-	-	-	-	-	-	-
OU	GSVL	B	full	UK	all	all	main	87	200.5	0.19	0.018 [1e-04; 0.59]	10 [1e-04; 10]	10 [1e-04; 10]	5.9 [-3; 11]	3.9 [-28000; 26000]	0.96 [0; 1]	-	-	-	-	-	-	-	-	-	-	-	0.14 [-0.27; 0.77]	-	-	-	-	-	-	-	-	-	-	-
NULL	GSVL	B	env	all	all	all	main	1487	3016.3	0	0.44 [0.39; 0.47]	-	-	4.5 [3.9; 5]	-	0 [0; 0]	0.012 (0-0.025)	0.031 (0-0.045)	0.24 [0.087; 0.39]	-0.051 [-0.22; 0.11]	0.079 [-0.045; 0.2]	0.22 [0.0039; 0.43]	0.03 [-0.24; 0.29]	0.17 [-0.1; 0.44]	0.12 [-0.27; 0.51]	0.089 [-0.23; 0.4]	-0.15 [-0.65; 0.35]	-0.3 [-0.77; 0.17]	-	-	-	-	0.049 [-0.12; 0.22]	-	-	-	-	-	-
BM	GSVL	B	env	all	all	all	main	1487	2996	0.56	0.38 [0.32; 0.42]	0.24 [0.085; 0.42]	-	4.5 [3.8; 5]	-	0.13 [0.04; 0.23]	-	-	0.24 [0.11; 0.42]	-0.05 [-0.21; 0.13]	0.076 [-0.057; 0.18]	0.25 [0.031; 0.45]	0.083 [-0.16; 0.36]	0.22 [-0.029; 0.48]	0.19 [-0.13; 0.56]	0.15 [-0.2; 0.46]	-0.14 [-0.56; 0.41]	-0.28 [-0.66; 0.25]	-	-	-	-	0.033 [-0.13; 0.18]	-	-	-	-	-	-
OU	GSVL	B	env	all	all	all	main	1487	2996.5	0.44	0.34 [0.25; 0.39]	0.87 [0.3; 3.4]	3.8 [0.87; 10]	5.1 [3.5; 7.7]	4.3 [3.5; 5]	0.21 [0.11; 0.39]	-	-	0.24 [0.1; 0.39]	-0.055 [-0.23; 0.1]	0.083 [-0.046; 0.18]	0.23 [-0.0039; 0.42]	0.076 [-0.19; 0.36]	0.21 [-0.052; 0.51]	0.18 [-0.057; 0.67]	0.14 [-0.2; 0.47]	-0.14 [-0.67; 0.33]	-0.28 [-0.73; 0.17]	-	-	-	-	0.046 [-0.15; 0.21]	-	-	-	-	-	-
NULL	GSVL	B	gag	all	all	all	main	1569	3378.7	0	0.5 [0.46; 0.53]	-	-	4.4 [3.9; 5]	-	0 [0; 0]	0.016 (0-0.037)	0.047 (0.003-0.067)	0.3 [0.14; 0.46]	-0.0023 [-0.17; 0.17]	0.07 [-0.06; 0.2]	0.17 [-0.036; 0.38]	0.051 [-0.22; 0.32]	0.17 [-0.11; 0.45]	0.24 [-0.17; 0.65]	0.088 [-0.24; 0.41]	-0.23 [-0.76; 0.3]	-0.4 [-0.9; 0.098]	-	-	-	-	0.094 [-0.083; 0.27]	-	-	-	-	-	-
BM	GSVL	B	gag	all	all	all	main	1569	3351.5	0.14	0.41 [0.37; 0.44]	0.9 [0.48; 1.3]	-	4.6 [4; 5.2]	-	0.17 [0.09; 0.26]	-	-	0.28 [0.12; 0.43]	-0.01 [-0.18; 0.12]	0.11 [-0.037; 0.22]	0.2 [-0.0012; 0.37]	0.096 [-0.18; 0.32]	0.2 [-0.094; 0.43]	0.29 [-0.08; 0.67]	0.14 [-0.17; 0.37]	-0.28 [-0.79; 0.21]	-0.43 [-0.91; -0.016]	-	-	-	-	0.11 [-0.093; 0.27]	-	-	-	-	-	-
OU	GSVL	B	gag	all	all	all	main	1569	3347.8	0.86	0.36 [0.31; 0.42]	3.2 [1.4; 4.5]	10 [3.9; 10]	5.4 [3.7; 6.5]	4.3 [3.7; 5]	0.27 [0.14; 0.36]	-	-	0.27 [0.13; 0.4]	-0.014 [-0.21; 0.11]	0.1 [-0.06; 0.22]	0.16 [-0.1; 0.36]	0.083 [-0.2; 0.35]	0.19 [-0.07; 0.46]	0.29 [-0.041; 0.73]	0.13 [-0.17; 0.43]	-0.3 [-0.68; 0.19]	-0.45 [-0.89; -0.037]	-	-	-	-	0.11 [-0.065; 0.24]	-	-	-	-	-	-
NULL	GSVL	B	pol	all	all	all	main	1377	2814.2	0	0.45 [0.41; 0.48]	-	-	4.5 [3.9; 5.2]	-	0 [0; 0]	0.017 (0-0.034)	0.042 (0-0.054)	0.24 [0.083; 0.4]	0.0039 [-0.16; 0.17]	0.083 [-0.047; 0.21]	0.27 [0.056; 0.49]	0.053 [-0.21; 0.32]	0.19 [-0.081; 0.46]	0.29 [-0.11; 0.68]	0.14 [-0.19; 0.47]	-0.23 [-0.86; 0.39]	-0.46 [-1.1; 0.14]	-	-	-	-	0.04 [-0.13; 0.21]	-	-	-	-	-	-
BM	GSVL	B	pol	all	all	all	main	1377	2790.5	0.34	0.36 [0.32; 0.42]	0.72 [0.29; 1.1]	-	4.5 [3.8; 5.1]	-	0.19 [0.08; 0.28]	-	-	0.23 [0.073; 0.37]	0.024 [-0.14; 0.18]	0.066 [-0.053; 0.19]	0.28 [0.089; 0.49]	0.099 [-0.16; 0.28]	0.23 [-0.012; 0.44]	0.36 [-0.017; 0.73]	0.19 [-0.18; 0.47]	-0.17 [-0.85; 0.42]	-0.38 [-0.97; 0.14]	-	-	-	-	0.032 [-0.11; 0.23]	-	-	-	-	-	-
OU	GSVL	B	pol	all	all	all	main	1377	2789.2	0.66	0.32 [0.26; 0.36]	2.2 [0.83; 3.8]	7.2 [1.4; 10]	5.2 [3.7; 6.6]	4.3 [3.6; 5.1]	0.28 [0.16; 0.39]	-	-	0.22 [0.11; 0.39]	0.013 [-0.17; 0.14]	0.075 [-0.045; 0.22]	0.24 [0.045; 0.45]	0.083 [-0.11; 0.34]	0.21 [-0.028; 0.5]	0.35 [0.029; 0.66]	0.17 [-0.07; 0.48]	-0.22 [-0.89; 0.32]	-0.42 [-1.1; 0.095]	-	-	-	-	0.051 [-0.1; 0.22]	-	-	-	-	-	-
