# Supplementary material for: Viral genetic variation accounts for a third of variability in HIV-1 set-point viral load in Europe
Source: PLoS Biol. 2017 Jun 12;15(6):e2001855. doi: 10.1371/journal.pbio.2001855 (PMC5467800; doi:10.1371/journal.pbio.2001855)
Supplement: S1 Data — (ZIP) [file pbio.2001855.s014.zip › to_share/linkage_disequilibrium.csv]

pos1	pos2	dist	LD	dist.cat
2484	7665	5181	-0.0216563519858977	5500
5525	6039	514	-0.00832027421382413	550
1304	5936	4632	0.0128133337725055	4500
4282	7252	2970	-0.0139313303960097	2500
2218	4392	2174	0.0303803066183509	2500
8084	8739	655	0.000563873484695539	650
2893	5167	2274	0.00503250970005682	2500
1697	8010	6313	-0.00247430668053646	6500
921	1954	1033	-0.0373658679780534	1500
1495	4997	3502	0.0206553104269663	3500
3309	4654	1345	-0.0513079245075819	1500
2000	6813	4813	-0.000641203777930622	4500
5576	6074	498	-0.00815856183808808	450
2250	3455	1205	-0.0353880470255787	1500
4295	4410	115	0.0118662724830746	150
5998	6004	6	-0.00658349679990751	8
444	6316	5872	0.0746462175288178	5500
3008	7073	4065	-0.0379104749549053	4500
4781	4808	27	-0.0158129773920739	25
504	8363	7859	0.0616384916901136	7500
4830	5203	373	0.0180140974533304	350
6052	7169	1117	0.0671085686965369	1500
4993	5333	340	-0.044729001457523	350
4950	7133	2183	-0.0323800302649954	2500
7741	8444	703	0.039665987338865	750
1919	7840	5921	-0.0189629798514306	5500
5723	5869	146	-0.02324920827075	150
5505	7228	1723	-0.0324165713727814	1500
5541	6980	1439	0.0264797691691571	1500
3224	7823	4599	-0.0155771392696531	4500
2758	7912	5154	0.0122722276187116	5500
244	5972	5728	-0.0530076474772285	5500
5337	7997	2660	-0.0174761689427698	2500
1184	3848	2664	0.113065513150313	2500
1070	4678	3608	-0.0309278640278213	3500
1917	2383	466	-0.0139616173689533	450
4650	6422	1772	-0.0372333580305724	1500
2063	5692	3629	-0.0121379955989218	3500
3842	8309	4467	-0.0286171217858906	4500
2397	6421	4024	-0.0087400869236033	4500
3521	5065	1544	0.0491103089128562	1500
2764	6369	3605	0.0685280750751807	3500
6619	8854	2235	-0.0268457429462954	2500
776	7267	6491	0.0293857934534258	6500
3052	7762	4710	0.0837177625773557	4500
2268	8573	6305	-0.0710739844009509	6500
3962	5562	1600	0.0178025336914594	1500
428	8038	7610	-0.000893493116143448	7500
3734	4398	664	-0.0142433507875828	650
7290	8376	1086	0.0710570888391738	1500
20	8210	8190	-0.0165644587187986	8500
134	6276	6142	-0.0225919573249449	6500
143	4029	3886	0.0153429143693411	3500
6300	8105	1805	-0.0250684113574088	1500
2556	7246	4690	0.019834060980729	4500
1869	8799	6930	-0.0324004650444028	6500
2322	4801	2479	0.0103768789405352	2500
6577	7269	692	-0.00800461007448592	650
97	1485	1388	-0.0341002879964124	1500
561	3372	2811	-0.0048768401503314	2500
1223	2340	1117	-0.0367415018491571	1500
1734	4781	3047	-0.0454520645684792	3500
3116	8755	5639	0.0616284942665467	5500
2902	3533	631	0.0964300521044438	650
1913	2937	1024	-0.00142996540197576	1500
3914	4480	566	0.00609129082544168	550
2101	5515	3414	-0.0207547731431667	3500
1640	7777	6137	-0.0310409827231731	6500
1299	8804	7505	0.00339574749010501	7500
6167	6451	284	0.00823236443015179	250
3704	4029	325	-0.0101611351611328	350
5190	6047	857	-0.0433474070929462	850
7466	8028	562	-0.00330869429834635	550
2899	8562	5663	-0.00935277619205338	5500
4800	6252	1452	-0.0225653950968798	1500
634	8900	8266	0.000769661587755117	8500
3242	8252	5010	-0.0514381309645227	5500
2239	6600	4361	-0.0184442383158063	4500
1561	6904	5343	-0.0288828057949769	5500
1868	3052	1184	-0.0172375193123894	1500
6418	8063	1645	0.0380236978906459	1500
678	1657	979	0.0411068627114958	950
2184	4352	2168	0.0528363301973559	2500
6057	8779	2722	-0.0170129658022064	2500
525	4818	4293	-0.0770766938805104	4500
1064	6680	5616	-0.0134462307566558	5500
3070	7945	4875	0.0244502077568107	4500
6063	6375	312	0.00811239608317106	350
543	4311	3768	-0.00608000685185695	3500
4716	8228	3512	0.0192092475254797	3500
6864	8182	1318	0.00511324775881288	1500
4327	5992	1665	-0.0371115933021539	1500
5843	7022	1179	0.00364993546201551	1500
3389	3776	387	-0.0315063683414475	350
2851	3338	487	-0.0269776977228593	450
5244	7080	1836	-0.0107753295725022	1500
4830	5869	1039	0.0145961989842918	1500
1379	8196	6817	-0.0283307281460362	6500
4558	5868	1310	-0.0236446994904929	1500
3311	6036	2725	0.0168494902525875	2500
888	3878	2990	-0.0152914934415209	2500
2061	3926	1865	0.0121634957851391	1500
3443	8556	5113	0.089362482777266	5500
842	5595	4753	-0.0224361114503449	4500
3551	5978	2427	0.022235594997389	2500
2253	8292	6039	0.105570696177896	6500
2205	8665	6460	-0.00636457255379752	6500
226	7498	7272	-0.00728667825912898	7500
2752	3350	598	-0.0248282210511422	550
959	1304	345	0.149269391701536	350
4900	7702	2802	0.105075678801447	2500
432	1650	1218	0.02059944911634	1500
3870	8851	4981	0.0224678307034811	4500
3101	6635	3534	0.0118800950878092	3500
4840	5397	557	-0.00638922515737718	550
6035	6282	247	0.00520815155604281	250
6081	6795	714	-0.0128565964517142	750
1453	6222	4769	-0.0246182925013512	4500
1924	8394	6470	-0.0300335054316344	6500
3060	5978	2918	-0.0840962592978762	2500
2328	8312	5984	0.0272806805553182	5500
7071	7620	549	-0.0401723421280403	550
3816	5426	1610	-0.0126307866205856	1500
1490	5700	4210	-0.0167631058599284	4500
3606	5594	1988	0.0605495580317405	1500
2448	6884	4436	0.0171276962193169	4500
4686	7840	3154	0.000461400824665326	3500
4972	6902	1930	0.00426742624060898	1500
4114	7880	3766	-0.0334960917574697	3500
4534	6240	1706	-0.0168979918729086	1500
5756	6743	987	0.01140320281979	950
2863	4094	1231	0.00322687104562163	1500
1767	6264	4497	-0.0199489467553274	4500
2175	3338	1163	0.0150730956662753	1500
2302	2887	585	-0.0100957846544221	550
4462	8851	4389	0.020929011088273	4500
5287	6803	1516	0.162619409707325	1500
6859	8914	2055	-0.0431109396421114	2500
3743	6681	2938	0.0556800753287724	2500
2196	2215	19	0.0386454306824891	15
2175	3636	1461	-0.0436376217937966	1500
4730	7073	2343	-0.0325307940885634	2500
4831	7567	2736	-0.0136617154390579	2500
2725	5255	2530	-0.0215449601396626	2500
1265	4558	3293	-0.0574938016815108	3500
1599	5509	3910	0.0190026278127045	3500
281	7995	7714	-0.024072837957248	7500
8101	8185	84	-0.0217423010634426	85
8229	8404	175	0.0332428503555844	150
4102	5754	1652	-0.0204007832223686	1500
6840	7841	1001	0.0679913380002569	1500
720	757	37	-0.00591779514884672	35
1839	5772	3933	-0.0175246404615439	3500
5167	8748	3581	-0.0205308226533007	3500
1834	4141	2307	0.000952421764534461	2500
4017	5426	1409	-0.0162942710520992	1500
555	971	416	0.0786522474244189	450
3662	6214	2552	-0.0310299224326865	2500
519	6957	6438	-0.0114439023882171	6500
1668	5666	3998	0.038457188808859	3500
7633	8233	600	0.0295751056387664	550
5874	8873	2999	-0.0670854306910701	2500
5976	6297	321	-0.0369743889562337	350
1698	2774	1076	-0.0213833980326252	1500
2322	2809	487	0.000749811817706249	450
557	3533	2976	-0.0436448514292056	2500
3503	5062	1559	0.0404788033998747	1500
4609	6731	2122	0.0172746005292388	2500
6507	7733	1226	-0.002751065470458	1500
1914	2106	192	-0.00232508939385103	150
4746	5649	903	0.040403273896488	950
3744	8368	4624	0.0126082562957816	4500
6489	6866	377	0.00296035780452521	350
3272	7233	3961	-0.0123576199902228	3500
930	3570	2640	0.151829293857046	2500
2857	6501	3644	0.0254933402684701	3500
5752	5846	94	-0.0155302579649006	95
3582	8867	5285	0.00532169411895132	5500
5067	8069	3002	-0.0065390357810091	3500
435	4669	4234	-0.0377181357885077	4500
1160	2550	1390	0.0496980061406125	1500
3095	8217	5122	0.0730800867883587	5500
4310	9099	4789	0.00363737675814353	4500
221	5641	5420	0.114636026473742	5500
3218	6378	3160	-0.020456004426046	3500
3270	7976	4706	0.00635815200521581	4500
5247	5334	87	-0.00184814055498647	85
6539	7924	1385	0.00164518024019398	1500
6656	6841	185	-0.0437232054417874	150
1734	3161	1427	-0.0608834445776376	1500
3644	6795	3151	-0.0188383810814744	3500
826	1437	611	-0.0285593241974368	650
3789	6060	2271	-0.0309900318234297	2500
6662	7762	1100	-0.0225596336583079	1500
6669	8554	1885	0.114642184540484	1500
4740	4769	29	0.0117384887490295	25
5035	5547	512	-0.00604630864691421	550
4132	6668	2536	0.0154216981282433	2500
1941	3134	1193	-0.0280624443888325	1500
2697	6402	3705	-0.00369307028128238	3500
536	7044	6508	0.000352185362300981	6500
3503	5456	1953	-0.00355516440742817	1500
5331	9144	3813	0.0156836756293792	3500
782	7005	6223	-0.0262778896682268	6500
2173	8026	5853	-0.026299162455651	5500
6452	7780	1328	0.0105252021035032	1500
2505	5255	2750	0.00566914125542485	2500
4093	4342	249	0.0260475054486149	250
3476	6660	3184	0.013881789268746	3500
7060	8962	1902	0.00238575373726867	1500
1307	7861	6554	0.111385653985119	6500
2029	5971	3942	-0.00607630209398421	3500
5094	5795	701	-0.0222324193209006	750
1749	6872	5123	0.0305654872694406	5500
4653	5599	946	0.00558900320401547	950
4189	6985	2796	0.0192237409486654	2500
4240	6760	2520	0.00986242612213073	2500
4694	8787	4093	-0.0218165952144096	4500
7290	8966	1676	-0.00430421965021151	1500
6027	6439	412	0.00325459644262829	450
2316	4887	2571	0.035483292087315	2500
1331	4450	3119	0.0396469983943308	3500
1986	2537	551	-0.0155771734675174	550
3791	4088	297	-0.0200749558681944	250
2678	6071	3393	0.0288504600449785	3500
4417	4815	398	0.0104187570591146	350
1611	3728	2117	-0.025813952756542	2500
2166	3647	1481	0.0951012807652992	1500
1434	6381	4947	-4.26326335938912e-05	4500
1037	6462	5425	0.0017876552893547	5500
3287	6682	3395	0.0185191159451186	3500
3902	8562	4660	0.0106078368547584	4500
2466	3482	1016	0.0368411572947466	1500
3307	4601	1294	-0.0171902188796169	1500
7905	8881	976	0.0130440587244733	950
8240	8929	689	0.101517100897878	650
19	4152	4133	-0.0193447552393331	4500
7792	8755	963	-0.024517301007841	950
4987	5971	984	-0.0196665166121731	950
3071	3690	619	-0.00534094911060612	650
23	3728	3705	-0.0127931832941446	3500
2424	2659	235	-0.0260095533049679	250
1910	6612	4702	-0.0227263287420217	4500
5077	5267	190	0.120842668243752	150
1380	3564	2184	-0.0259088721987542	2500
444	8869	8425	0.054798529959236	8500
2079	8652	6573	-0.0335758766191912	6500
4356	5852	1496	0.0111168174901229	1500
2531	5137	2606	0.171563670027249	2500
3245	4378	1133	-0.017964918681862	1500
5552	7438	1886	-0.0412853124242641	1500
1434	3353	1919	0.00126462318243995	1500
5335	5649	314	0.005604479816111	350
6795	8128	1333	0.0878396354287827	1500
1233	8078	6845	-0.0292620851366225	6500
1623	8575	6952	0.0946557065170057	6500
2229	6799	4570	-0.0156075891095796	4500
3662	3875	213	0.014439076464153	250
2571	4925	2354	0.0348338490698057	2500
3851	8318	4467	0.0234863725099988	4500
116	8056	7940	-0.0449615165297871	7500
5340	7227	1887	0.0326243344342761	1500
2881	5615	2734	0.0354008945123419	2500
3479	5692	2213	0.00694469822165224	2500
544	6956	6412	0.0584420172711607	6500
6087	6558	471	-0.0287728601346302	450
4682	5222	540	-0.0317701600316581	550
570	1939	1369	0.0238480294318878	1500
5778	8809	3031	-0.000846099660907963	3500
444	898	454	-0.0175003977392687	450
2584	2687	103	0.311896896169066	150
8010	8884	874	-0.0270806993096909	850
7760	8051	291	0.0279026630502715	250
6993	7804	811	-0.012343048991747	850
5037	5639	602	-0.0233801733433059	650
3543	6013	2470	-0.0249660225188877	2500
2862	7752	4890	0.0351678425075397	4500
4099	8730	4631	-0.029026773495105	4500
5629	6658	1029	0.0250155715163901	1500
5728	8762	3034	0.0193051288167911	3500
2173	5962	3789	0.00176529910566798	3500
516	3827	3311	0.0752529739971954	3500
3476	8321	4845	-0.0378149874217164	4500
438	8809	8371	0.0458350936262895	8500
935	3547	2612	-0.00299453583494665	2500
3383	5629	2246	-0.0139608614878198	2500
502	3536	3034	-0.030164443914757	3500
2029	8913	6884	-0.034582886995969	6500
447	5626	5179	-0.00510371501404726	5500
1972	4832	2860	-0.00297355285882839	2500
6360	8091	1731	-0.0155534497319087	1500
3095	8252	5157	-0.0122063852431423	5500
5759	7050	1291	0.00344963607019305	1500
1912	5169	3257	-0.0642240078816259	3500
657	2229	1572	-0.0602553782325418	1500
4475	6057	1582	-0.0237872648304515	1500
5820	7263	1443	0.0379351356094086	1500
5337	7974	2637	0.06083277877061	2500
2683	7740	5057	-0.0232605928579542	5500
5498	6993	1495	-0.0233423385635593	1500
6062	6667	605	-0.0328775881400687	650
25	3165	3140	0.0128699399456508	3500
4457	7742	3285	0.0877673168838653	3500
4620	5166	546	-0.029162739005464	550
1915	7255	5340	0.0264608790713692	5500
1928	6095	4167	-0.04239415243486	4500
6616	7560	944	-0.035841586055441	950
1557	3257	1700	0.0375527807245029	1500
1112	9141	8029	-0.00803365266013676	8500
6614	8328	1714	0.00744557975992841	1500
6597	7266	669	-0.0131653664976308	650
603	1388	785	-0.00434158899998433	750
5203	6777	1574	0.00534672772271291	1500
903	5038	4135	0.0081082394875314	4500
1985	3802	1817	-0.0160991011231995	1500
3905	8107	4202	0.0258938574792426	4500
1955	5792	3837	0.0358718554684494	3500
6207	8041	1834	-0.0293932416137092	1500
4610	8571	3961	0.0102020983463608	3500
5937	8084	2147	0.018701066213982	2500
3570	7820	4250	0.119843891003662	4500
2955	7977	5022	-0.0328580050666841	5500
6603	8128	1525	-0.0322246254642866	1500
3254	8415	5161	-0.0214669395370543	5500
1422	5692	4270	0.0187637766892984	4500
1911	4377	2466	-0.0193549165634481	2500
1283	1316	33	-0.0230863982419454	35
4969	5512	543	0.00973754310743442	550
5272	8881	3609	-0.0167111671998908	3500
7974	8863	889	0.25066000195519	850
3221	8308	5087	-0.0511933776525011	5500
7543	7793	250	0.0019151616810698	250
3140	3269	129	-0.0312376082287135	150
4369	8183	3814	0.0216229031723216	3500
1755	2531	776	-0.0176338585750334	750
1076	8261	7185	0.0459586426227688	7500
784	4616	3832	-0.00678350108608894	3500
2487	5038	2551	0.0591699582495822	2500
451	5625	5174	0.0495221973845067	5500
1244	1855	611	0.106824957843619	650
785	1644	859	-0.00918009513658951	850
1955	8037	6082	0.0185880786757064	6500
2001	2217	216	-0.0141390674873129	250
992	6721	5729	0.0406934647672111	5500
3653	6561	2908	-0.0286924519259232	2500
3965	6310	2345	-0.0136108691422589	2500
573	1698	1125	0.0729116682546911	1500
2406	5615	3209	-0.014197023720771	3500
4737	8557	3820	-0.031675962262947	3500
4616	4853	237	-0.0261092129259717	250
1271	3444	2173	-0.0372142230773552	2500
2996	6899	3903	0.0247769585878679	3500
340	827	487	-0.0358277572231458	450
1972	2848	876	-0.0157936334715476	850
3423	8917	5494	-0.00540691031647061	5500
1097	5630	4533	-0.0171694757475807	4500
3690	3746	56	0.0336796370733401	55
3146	3789	643	-0.0021409317613282	650
6415	8708	2293	-0.0313032836384994	2500
6990	7823	833	0.00853926789715553	850
2361	6304	3943	-0.00269266698744543	3500
3582	4486	904	-0.0471254939787504	950
2632	8097	5465	0.0968130455842411	5500
4739	8890	4151	0.0523311586692868	4500
2592	3221	629	-0.0393851857861214	650
1940	6627	4687	-0.0166739292167776	4500
4501	8297	3796	-0.0523289948011236	3500
2595	5477	2882	-0.0142223799423065	2500
3597	8792	5195	-0.0458512727314023	5500
4531	8368	3837	0.0107411099036736	3500
537	6861	6324	-0.0115601907581425	6500
1346	3935	2589	-0.0251528856077224	2500
1637	4505	2868	-0.0364129289834291	2500
1914	3239	1325	-0.0144300637931008	1500
1001	3317	2316	0.0120436692308094	2500
6831	8816	1985	-0.0268434987303777	1500
721	6987	6266	-0.0283271647594089	6500
6603	7609	1006	-0.0285833639507728	1500
6036	7236	1200	0.00546362099251293	1500
4378	7546	3168	-0.021031204449116	3500
3665	7726	4061	-0.0174549070585612	4500
4099	8759	4660	0.00773650193100411	4500
1561	4539	2978	-0.0117485751195704	2500
660	4340	3680	-0.014237395182758	3500
4757	5241	484	0.0218619697764529	450
573	608	35	0.0889446848009049	35
4426	8394	3968	-0.00537003616723251	3500
6439	7468	1029	-0.0555954605618036	1500
3731	8730	4999	-0.0173195306731179	4500
5971	6382	411	-0.0133242463998061	450
3113	6301	3188	0.0230893951787431	3500
723	3240	2517	0.012170137304358	2500
558	8993	8435	0.00348770614012338	8500
3307	8804	5497	-0.0204636377267537	5500
5080	6387	1307	-0.0322817765712285	1500
6486	8808	2322	0.0822361905595623	2500
4651	6457	1806	0.0439278954457886	1500
2415	4925	2510	-0.0147800950132354	2500
3785	5495	1710	-0.00224690524036397	1500
3744	4417	673	0.0843487643516882	650
5597	6846	1249	-0.0318024834608048	1500
4555	6171	1616	-0.0265381237830594	1500
6018	6301	283	-0.0151854281656725	250
1429	3137	1708	-0.0204166918194575	1500
556	8587	8031	-0.0252088225980692	8500
6884	7812	928	-0.0631103079606189	950
4461	6639	2178	0.0918063722761275	2500
3817	5072	1255	-0.0415901086282281	1500
7014	7982	968	0.0209680196851145	950
2932	7867	4935	0.0599606992769842	4500
7170	7248	78	0.0591097154563164	75
3230	4794	1564	-0.0118131918804321	1500
525	5095	4570	0.0255433361223634	4500
2029	8844	6815	0.00992371618814874	6500
7808	8295	487	0.00470062432046602	450
6305	8761	2456	-0.0496549243726523	2500
4980	5936	956	-0.0547251517269667	950
3564	7029	3465	-0.0296443142604537	3500
3950	7203	3253	0.0289329564398317	3500
4746	7588	2842	0.112908864180454	2500
709	851	142	-0.00459903238213158	150
2087	7729	5642	-0.0424837559906119	5500
6400	6639	239	0.0129901398428271	250
1620	2268	648	-0.058340626348469	650
983	8866	7883	0.00682736440243476	7500
1632	4354	2722	-0.0557412684811483	2500
5746	7717	1971	0.0619338446432333	1500
2857	8637	5780	0.0440889162858304	5500
1637	8278	6641	-0.0204774984401631	6500
1913	4741	2828	-0.0407358407993817	2500
1352	9088	7736	-0.0184683101329897	7500
1380	2764	1384	-0.0169473431082795	1500
3494	6903	3409	0.02588865841461	3500
8776	8890	114	0.0705681762916576	150
4866	8841	3975	0.0181030231192396	3500
3464	7887	4423	-0.0301060623022844	4500
5685	7772	2087	0.0616534796402883	2500
4702	6212	1510	-0.00287980131038235	1500
5093	7131	2038	-0.0743929060160563	2500
3817	5752	1935	0.0128083944117758	1500
8378	8549	171	-0.022086529266549	150
5004	8991	3987	0.00623995530226128	3500
5086	5495	409	0.000108402203486625	450
1731	4183	2452	-0.0115442727773249	2500
6270	6808	538	0.0475496818016514	550
4597	6624	2027	-0.0676690273170494	2500
2247	8221	5974	-0.00967658303467224	5500
683	2217	1534	0.00327039690076827	1500
615	2957	2342	-0.0131297388020883	2500
2531	4265	1734	-0.0172336965564642	1500
1833	3817	1984	0.0456166133664074	1500
5778	7201	1423	0.00597206579400733	1500
4902	6323	1421	-0.0643209831244959	1500
2545	3583	1038	-0.0232245409943128	1500
2361	7766	5405	0.0537510952899412	5500
1527	2947	1420	0.023512964769573	1500
5564	8890	3326	0.0815256747010608	3500
6382	6819	437	0.00321339340723772	450
2418	4558	2140	0.0610049959666258	2500
3423	9141	5718	0.0109375484847264	5500
5284	5843	559	-0.0638333141794009	550
4342	8966	4624	-0.0436493361550186	4500
2102	2797	695	-0.022506624841985	650
341	8209	7868	0.00606838508346578	7500
4464	6487	2023	0.0354313093070915	2500
1211	7828	6617	-0.0369970766469153	6500
425	1097	672	-0.0156222092280768	650
1973	5539	3566	0.00175136391926067	3500
495	1386	891	0.00471342792060012	850
1083	6399	5316	-0.0171953125032739	5500
4386	4564	178	0.0262123351601561	150
2247	6801	4554	0.0166241292122053	4500
3965	4496	531	-0.000247890798693675	550
6661	8363	1702	0.00677277309242724	1500
3690	5813	2123	0.0632728545727657	2500
4557	6003	1446	0.0403332805415844	1500
5379	8249	2870	-0.0151232244755099	2500
3795	8046	4251	-0.0287632528732795	4500
6660	8306	1646	0.00527158121325154	1500
779	5632	4853	0.0511813253759428	4500
2439	2824	385	0.0481545596361553	350
3446	5004	1558	0.0287330170604068	1500
3332	6381	3049	0.00591481377314891	3500
3917	7059	3142	0.00741387155163915	3500
3070	4539	1469	0.0327405218046862	1500
3267	8395	5128	0.00387005048068576	5500
1583	3293	1710	0.0722160094130055	1500
2996	3479	483	-0.0209886214157904	450
6832	8670	1838	0.0114907512553521	1500
2002	7174	5172	-0.00986968793562509	5500
5478	7894	2416	0.0398502956755778	2500
1286	2692	1406	-0.00363255382179996	1500
7056	8379	1323	-0.0173473401717079	1500
5254	6424	1170	0.0358018368741128	1500
1859	6212	4353	-0.0490878907918849	4500
3653	5601	1948	0.0281875670149135	1500
2545	3746	1201	0.00645114814899297	1500
2033	3999	1966	-0.0174365825358881	1500
526	6615	6089	0.00348922857806276	6500
6978	8100	1122	0.0278040775749666	1500
495	6090	5595	-0.00115672488936667	5500
1187	9019	7832	0.0566326759133943	7500
4920	6494	1574	-0.0217961326736984	1500
3619	6414	2795	-0.0241438359652068	2500
144	8108	7964	-0.0315583941172554	7500
1034	6795	5761	-0.0215067453508049	5500
1355	7664	6309	-0.0260331679372049	6500
582	5253	4671	-0.0153584131705021	4500
4781	6539	1758	0.000466746831382934	1500
633	6068	5435	-0.0199008771388961	5500
5024	7594	2570	0.00140333414786573	2500
6801	7495	694	0.00989553415717372	650
1659	2358	699	0.0636840489883747	650
5606	7733	2127	0.0252640341386576	2500
1220	5976	4756	0.000687525705484275	4500
876	5718	4842	-0.0191385926731326	4500
1172	5684	4512	0.00376384908970838	4500
645	4994	4349	-0.0415498868224983	4500
1767	8863	7096	-0.0167221738871318	7500
1640	1851	211	-0.0208319562577445	250
6390	7444	1054	-0.0525757250031906	1500
977	5129	4152	0.00463654949950066	4500
3012	5866	2854	-0.0211078523317264	2500
3170	8291	5121	0.0678797797727591	5500
1588	8392	6804	0.0865235941984939	6500
882	2334	1452	0.0511437529898382	1500
1510	5763	4253	0.0128427564399891	4500
5196	5202	6	-0.00526421136974694	8
3702	8853	5151	0.0689010853759753	5500
3650	7099	3449	-0.00123408553408463	3500
971	6931	5960	-0.00147949841998609	5500
2464	4380	1916	-0.0365080570537038	1500
5044	5509	465	-0.0311438565184678	450
1658	7133	5475	-0.0145022730225725	5500
4724	8708	3984	0.011376235513238	3500
757	4808	4051	0.00854423601706527	4500
6218	6513	295	0.0396448752923947	250
1337	6288	4951	-0.0104659922760654	4500
6980	8736	1756	-0.033189141965509	1500
1770	6840	5070	-0.0306842768788527	5500
777	2106	1329	-0.0357882559437295	1500
5376	8228	2852	0.0139270516453117	2500
4088	7927	3839	-0.0256817578343486	3500
3467	4881	1414	-0.0102695087692945	1500
1986	4652	2666	0.00308369196100451	2500
1916	6840	4924	-0.0329319924757943	4500
3839	6959	3120	0.0553382170078528	3500
536	4639	4103	0.00246910659529844	4500
5625	6536	911	-0.00450057447845546	950
2619	7209	4590	-0.0175609983186788	4500
1410	7032	5622	-0.0393607894956467	5500
4630	8565	3935	-0.0231077196498028	3500
684	6536	5852	-0.0428959430643417	5500
5515	7501	1986	0.0072707956248617	1500
5592	6252	660	-0.00942511848633573	650
660	2993	2333	0.0269074613170581	2500
2415	2465	50	0.0400660143058432	45
3224	3603	379	0.00655622178060367	350
7444	8284	840	-0.0216323496814874	850
4538	7717	3179	-0.0274069613962808	3500
1941	5263	3322	0.000239074040535126	3500
1280	3867	2587	-0.0288000043369437	2500
3582	6396	2814	0.0225010131389675	2500
2774	5068	2294	0.0121449764920233	2500
6015	6981	966	-0.0294025781078179	950
3220	5975	2755	0.050163668658423	2500
6025	6627	602	0.00445162731077765	650
2601	3335	734	0.0320723739467597	750
4984	6932	1948	0.0228780376517166	1500
3926	6441	2515	0.0464916332239977	2500
1404	6864	5460	0.121546377054858	5500
4896	5728	832	-0.0265970459685124	850
4105	4227	122	-0.00541524802494758	150
2001	6987	4986	0.00282536464746175	4500
4818	5144	326	-0.0112190948462248	350
6420	7185	765	0.00655731696805639	750
6996	8848	1852	0.0174794620929263	1500
1704	7131	5427	-0.00525812090666428	5500
4475	8740	4265	0.0207621523991006	4500
3442	7169	3727	0.0394495139109325	3500
1220	5082	3862	-0.0386109669042791	3500
7901	8283	382	-0.0103301661045934	350
3917	8988	5071	0.0832201945999946	5500
2575	3570	995	-0.0122647405928855	950
25	2975	2950	-0.0270462030233099	2500
1319	2274	955	-0.00679161920192691	950
5458	7023	1565	0.0991860194817822	1500
4265	6329	2064	-0.00317700032921795	2500
654	658	4	-0.0136581220084177	4
919	4308	3389	0.10707932981441	3500
722	4105	3383	0.0920910629260407	3500
1758	8337	6579	0.0187108794112715	6500
842	6875	6033	0.0295950861013279	6500
6192	6634	442	0.00291180721845492	450
2662	3323	661	-0.0175620224118292	650
2226	6929	4703	0.0131780636038571	4500
6636	8822	2186	0.00168090980855706	2500
4952	8417	3465	-0.0134074517990856	3500
8386	8406	20	-0.0412394077393621	15
1398	6787	5389	0.0340664510838243	5500
6861	8241	1380	-0.00702465966345278	1500
3203	4281	1078	-0.014508157282323	1500
5020	6341	1321	0.0420183547293858	1500
5974	6736	762	-0.0256407880713762	750
831	5004	4173	-0.0618645208326105	4500
1327	3173	1846	-0.0367760392776088	1500
2749	5833	3084	-0.0171888971822754	3500
1013	8071	7058	0.0144786500768687	7500
5593	6586	993	-0.0397492483393485	950
74	3065	2991	-0.0218167327075809	2500
3059	4801	1742	-0.0297132293325881	1500
2316	5624	3308	0.0517444684827292	3500
1848	6722	4874	0.0147304915118787	4500
5371	8554	3183	0.0405668485876592	3500
1593	6334	4741	0.0345609616408545	4500
4537	6615	2078	0.0555981530262423	2500
1443	3383	1940	0.0800763547485846	1500
1554	8828	7274	0.00848815107455599	7500
3227	5978	2751	-0.00391589358235571	2500
3253	8823	5570	0.0471763154873495	5500
3941	5549	1608	0.0486199208959019	1500
1868	9088	7220	0.0108868759888378	7500
5792	7275	1483	-0.0125134026791685	1500
3929	5964	2035	-0.0180683498259547	2500
4307	5744	1437	0.0402944736630452	1500
2837	8845	6008	0.073415136111803	6500
5023	6640	1617	-0.0384562484286676	1500
2881	8875	5994	-0.012183388042614	5500
2316	7821	5505	-0.032859433551171	5500
2118	3428	1310	0.0685745912318562	1500
1549	3791	2242	0.0470094428679936	2500
5551	8748	3197	-0.0279781855196323	3500
3650	8854	5204	0.00290867480987789	5500
5371	7986	2615	0.0790802826943392	2500
6658	7636	978	0.0802966603479342	950
1298	1473	175	-0.00989060965389012	150
878	2821	1943	-0.0140048302339155	1500
3817	4589	772	-0.00817592818706649	750
680	8596	7916	-0.020679626098316	7500
660	5258	4598	-0.0356316673808329	4500
678	8102	7424	0.0256382113252645	7500
1097	7728	6631	-0.0256894903441124	6500
3296	8779	5483	-0.00747663586359483	5500
4830	7444	2614	0.000859088744351596	2500
3491	7717	4226	0.0398186263314603	4500
4797	6958	2161	-0.0581313331612369	2500
3224	7275	4051	-0.00176143764342921	4500
1567	5376	3809	0.083717158135929	3500
444	6415	5971	0.0259283176053453	5500
2941	4842	1901	0.0181171346950842	1500
6606	8966	2360	-0.00164061347053965	2500
341	7278	6937	-0.0290801518311874	6500
1842	6228	4386	0.00339595034891284	4500
103	8037	7934	-0.0423525793407743	7500
695	6276	5581	-0.00971843717756035	5500
237	4866	4629	-0.012124469130964	4500
4384	7772	3388	-0.0236247699249164	3500
7709	8583	874	-0.00429431775688788	850
830	3615	2785	0.0072123674688224	2500
4623	8706	4083	0.00916653580761811	4500
3827	6382	2555	-0.0115868997333916	2500
8153	8582	429	-0.0154431105450893	450
722	3647	2925	-0.022610977057547	2500
4152	7263	3111	0.0216330503382896	3500
1330	4815	3485	0.0151360286086027	3500
4603	5845	1242	0.0325812417215024	1500
1142	5409	4267	-0.0494426483907575	4500
549	5495	4946	0.0589528837974044	4500
1347	4540	3193	0.0131064879837063	3500
6214	8736	2522	-0.021143407788499	2500
7618	7894	276	-0.0374479365331737	250
944	5035	4091	0.0727902806298151	4500
5874	6881	1007	0.0341604824804368	1500
5287	5823	536	0.0484442239370443	550
1262	5927	4665	-0.02063116101232	4500
3755	5261	1506	0.0516927301082691	1500
6172	8539	2367	0.0276407462839991	2500
1918	4458	2540	-0.0295019594569493	2500
6792	7334	542	-0.0297449501233336	550
1074	8913	7839	0.0581071946592768	7500
945	8008	7063	-0.00393372868624137	7500
4939	5820	881	0.0572295458978112	850
5733	5989	256	-0.0341147922923994	250
4541	6480	1939	-0.0228431110598972	1500
555	5849	5294	0.0708254366335349	5500
7074	7236	162	0.224766592359206	150
331	6884	6553	-0.0351374959459801	6500
3170	4514	1344	0.018825685259974	1500
8761	8822	61	0.0755603831559493	65
3818	6664	2846	0.0488754614292819	2500
711	8717	8006	-0.0174508523656499	8500
444	5077	4633	-0.0139124254541829	4500
528	4288	3760	-0.022781047396033	3500
3383	7092	3709	-0.00164343780593459	3500
3012	6083	3071	0.0718643808847319	3500
3690	8830	5140	-0.0149579493940194	5500
2102	6667	4565	0.0130516122500007	4500
4600	5423	823	0.00938153099874098	850
1768	4975	3207	0.0188568119616872	3500
2988	4487	1499	-0.0395302871838356	1500
2810	7078	4268	0.047688598965627	4500
882	7792	6910	-0.0111573152276581	6500
2112	8405	6293	0.00674093064889379	6500
1854	3473	1619	0.00506236995130344	1500
435	5541	5106	-0.0184812638289138	5500
1555	3567	2012	0.0300695675623004	2500
3041	7549	4508	-0.00458474524035467	4500
3380	8237	4857	-0.0390549928561533	4500
966	4699	3733	-0.00953649087825919	3500
1275	6978	5703	0.0295791135391291	5500
5928	6450	522	-0.0108710708993909	550
1446	4495	3049	-0.041505004018406	3500
8278	9020	742	-0.00667730863243676	750
2196	5262	3066	-0.0146664857811277	3500
3380	5981	2601	0.0265365218027367	2500
1512	6959	5447	0.0558764387170104	5500
1074	5519	4445	0.0195055729404632	4500
6976	7552	576	-0.0359966979827852	550
5024	5765	741	-0.0261060008886813	750
1247	5085	3838	0.053579011040449	3500
432	5087	4655	-0.00740024153653834	4500
1503	3220	1717	-0.00774860850243768	1500
1629	8393	6764	0.0145172090962173	6500
2761	4901	2140	0.0286674351746591	2500
425	8544	8119	-0.000542515574896627	8500
6525	8992	2467	-0.0226196867149951	2500
6643	8838	2195	0.0698502714947215	2500
3986	6228	2242	-0.00664908300278532	2500
3965	4159	194	0.0112393044785302	150
528	4998	4470	0.0127552098235204	4500
4459	6779	2320	0.201357098513378	2500
8406	8699	293	-0.0489279585713457	250
5582	6622	1040	-0.00681285904808729	1500
4609	6528	1919	-0.0281367770537812	1500
1467	6096	4629	-0.0396551242991825	4500
7192	7250	58	0.0209306531358257	55
5515	6577	1062	-0.0145453784726236	1500
4468	7065	2597	0.0297368158636139	2500
5971	6507	536	-0.0330730095474747	550
6420	8582	2162	-0.0228777743132195	2500
5685	6078	393	0.0113048306613931	350
4560	7935	3375	-0.0259165993594967	3500
4228	7228	3000	0.0565219180201848	2500
1074	4842	3768	0.0723177980459048	3500
7167	8187	1020	0.096685557967716	1500
3563	6897	3334	0.0415651093004865	3500
6368	7044	676	0.01903524233921	650
4917	7765	2848	0.0439582584643526	2500
1490	6644	5154	0.0604037269819451	5500
4553	8840	4287	-0.02226673550446	4500
5588	7182	1594	-0.00641535911424722	1500
465	8600	8135	0.0483875502491881	8500
477	6345	5868	-0.00214205391700371	5500
3242	8779	5537	-0.019452683705184	5500
1070	7453	6383	-0.0300211471027052	6500
4838	8229	3391	0.049960581759046	3500
6558	8183	1625	0.0101387781504204	1500
1853	7834	5981	-0.0186035686687573	5500
7434	8295	861	0.00926185290565182	850
2349	2789	440	0.0047896402425416	450
5479	8048	2569	0.00227965931770024	2500
1118	2278	1160	-0.0122268968525479	1500
4827	5275	448	0.0599092848681366	450
3146	6243	3097	-0.012961403565874	3500
6498	7278	780	0.0707232668089951	750
1136	3296	2160	-0.0232402200650084	2500
983	4840	3857	-0.0111704689067581	3500
1736	2092	356	0.0385589225647789	350
3395	6525	3130	-0.0148038554593493	3500
1410	5982	4572	0.0927533419532035	4500
2628	6453	3825	-0.0197820300757536	3500
531	1438	907	-0.0340872491014099	950
4952	6025	1073	0.00583313957424407	1500
329	5728	5399	-0.0256535410481317	5500
1019	4438	3419	0.00947653029109127	3500
3491	8717	5226	0.144651872666673	5500
244	784	540	-0.00970082546022075	550
1626	2529	903	-0.00750636120330196	950
5926	7532	1606	-0.0167069721968959	1500
4240	7932	3692	-0.0179587486156003	3500
8279	8844	565	0.0498074549308545	550
4649	7895	3246	-0.00475775414089108	3500
852	1552	700	0.0931694058747496	650
1986	4791	2805	-0.0231337785819	2500
7001	7278	277	-0.00942868387981144	250
5131	6189	1058	0.0777078470049876	1500
3571	7212	3641	0.000808658957479664	3500
7773	8284	511	0.0171841667301342	550
31	2254	2223	0.0425261450034127	2500
759	7531	6772	-0.0107501227605396	6500
3520	6068	2548	-0.00528810323464477	2500
2806	4841	2035	0.0578129566956668	2500
6258	7167	909	0.0109753374097259	950
2713	5603	2890	0.017263917284322	2500
447	8661	8214	0.0172536931169209	8500
7041	8929	1888	-0.0299994056100118	1500
2951	7740	4789	-0.0146405564473398	4500
1097	8808	7711	0.00699276938061209	7500
3874	6432	2558	-0.0183623876741629	2500
2933	5255	2322	0.110858072951072	2500
828	2229	1401	-0.0154943240186267	1500
5285	8100	2815	-0.00668819033927455	2500
2302	4718	2416	-0.0223521252046113	2500
475	8267	7792	0.0303957562815371	7500
2782	7868	5086	-0.0115946412675674	5500
2872	6600	3728	-0.000775942030982214	3500
5035	7090	2055	-0.042919455517122	2500
3854	7068	3214	-0.0313537705185815	3500
7696	8666	970	0.00782560651927677	950
3609	6587	2978	0.0395979446457922	2500
3716	6312	2596	-0.0367625133016355	2500
4866	8210	3344	-0.0352508837045063	3500
514	3372	2858	-0.019132950993241	2500
3548	7560	4012	0.0179665773861389	4500
2830	5008	2178	-0.0239893852866665	2500
543	1930	1387	0.026751072945311	1500
1346	6666	5320	-0.00330753463108987	5500
5701	6744	1043	-0.00361249743932032	1500
6930	8306	1376	0.00342865096962683	1500
3924	4746	822	-0.0227162693828838	850
6373	9120	2747	0.0273136788291871	2500
2040	7426	5386	-0.0191839344043875	5500
2439	5249	2810	0.00387315208506396	2500
1800	2824	1024	-0.0144830114459042	1500
4589	5089	500	0.0638939325612959	450
8057	8237	180	-0.363461856973564	150
2867	7910	5043	0.0118891202772898	5500
585	6488	5903	-0.0491581739235858	5500
514	4610	4096	0.0247690408706191	4500
2205	4459	2254	-0.017558746870425	2500
192	313	121	0.0194518890409148	150
885	7702	6817	-0.0129168095475746	6500
5872	8196	2324	-0.000577752946501926	2500
6577	7450	873	-0.00227726331488224	850
7895	8599	704	-0.0570597769739731	750
2394	7585	5191	0.00824694331403409	5500
2037	5597	3560	0.00533702911200781	3500
2101	3612	1511	-0.0138697139001601	1500
947	6171	5224	-0.0042118788891084	5500
2563	3267	704	0.020378094371077	750
1938	4445	2507	0.00324257895578192	2500
2100	6762	4662	0.0344392473436265	4500
1640	6930	5290	-0.109888419130928	5500
1076	8105	7029	0.109237910603329	7500
1503	8589	7086	0.000731249461355118	7500
8329	8403	74	0.0422778524277503	75
1599	5823	4224	0.024463917696504	4500
2410	3746	1336	-0.0225613556541612	1500
7626	8990	1364	-0.0201139679564197	1500
475	1268	793	-0.0427993654155805	750
1986	3924	1938	-0.0123055272246589	1500
7239	7936	697	-0.0411159078182638	650
4673	5249	576	-0.0127733020150079	550
6832	8036	1204	0.0309069191603078	1500
1096	2917	1821	0.00851975349861963	1500
528	5548	5020	-0.0200594691339219	5500
6042	7073	1031	-0.025241584606866	1500
5832	6171	339	-0.0587976843289141	350
4435	7805	3370	0.0599037216163352	3500
3268	7936	4668	0.0197590016479463	4500
6523	7360	837	0.0198370991691922	850
3077	5973	2896	-0.0436685516517438	2500
1614	5980	4366	-0.0369143905565201	4500
7450	8388	938	-0.0314712502720713	950
6637	6819	182	-0.0185364908774443	150
4337	5717	1380	0.106783516022036	1500
3473	8745	5272	-0.0350273435825565	5500
6990	7925	935	-0.0273509685557632	950
2800	5174	2374	-0.0261683428262566	2500
648	5340	4692	0.103455912313949	4500
4616	5020	404	0.00496051425195287	450
1583	8992	7409	0.0367284998976036	7500
3743	8833	5090	0.0199156004365467	5500
2133	3446	1313	-0.0130735799114347	1500
540	2920	2380	0.031909936543628	2500
8153	8893	740	-0.0274786384627078	750
699	2337	1638	-0.0405245484620203	1500
5423	6840	1417	-0.039221474289046	1500
2831	5711	2880	-0.0256892358210219	2500
475	7230	6755	0.0271882589253247	6500
3875	4478	603	0.049259543255188	650
2242	7250	5008	0.0595176713260767	5500
7029	8301	1272	0.0237293137104283	1500
7807	8046	239	-0.0163473414857533	250
2957	4210	1253	-0.0162972812379781	1500
4507	6088	1581	0.0102321968749409	1500
6068	7133	1065	-0.0557721123818525	1500
5253	8128	2875	-0.0245927834533247	2500
3524	4465	941	-0.0281977162547065	950
3229	8180	4951	0.038675578336383	4500
4399	5701	1302	0.0135568146590436	1500
3819	5195	1376	-0.0413057429604047	1500
3819	5593	1774	0.0881065743018499	1500
4639	6988	2349	0.012175560704128	2500
4894	6865	1971	0.139535725303172	1500
1382	5144	3762	0.000960216548310338	3500
4854	5588	734	0.0935741757365827	750
2785	6400	3615	-0.0167458281050659	3500
6551	8288	1737	0.0539785811851275	1500
1941	6790	4849	-0.00730585898676379	4500
1593	6871	5278	-0.00981721346883141	5500
651	5478	4827	0.0236393716438959	4500
977	1488	511	0.0219658388987583	550
1999	7056	5057	-0.0505927399679919	5500
2466	7227	4761	0.00672881898631344	4500
5337	6804	1467	0.0362378782920223	1500
861	7362	6501	-0.0173923140621373	6500
4686	5752	1066	0.0605064764504869	1500
4616	4964	348	0.00781226159233384	350
5373	5503	130	0.0340715368845746	150
3247	3785	538	-0.0373570877062867	550
6172	6378	206	-0.0302645699740363	250
1764	4459	2695	-0.0180890928950034	2500
1557	5816	4259	0.00213740607475516	4500
2981	6234	3253	-0.044825165637813	3500
1982	3230	1248	0.0656412181391442	1500
1621	6801	5180	0.0371765420921474	5500
4207	6744	2537	0.036922216324903	2500
6864	7417	553	0.0791929899594877	550
1458	2184	726	-0.0270488543048744	750
5811	6109	298	0.105632042331609	250
5478	9066	3588	-0.0425013766174333	3500
2190	4399	2209	-0.00964656746943308	2500
2767	6650	3883	-0.0142972254585147	3500
3395	4854	1459	0.00759222600600736	1500
1915	2779	864	0.0157010938947262	850
1019	5015	3996	-0.0228006453072246	3500
5681	8526	2845	0.00112347366855481	2500
1310	7868	6558	0.0250722004206327	6500
2687	5327	2640	-0.0158434961484132	2500
5551	6819	1268	-0.00519412571834293	1500
633	8237	7604	-0.0494473202982656	7500
5	7035	7030	-0.00336194604014186	7500
1524	2082	558	7.99131678809631e-05	550
147	1082	935	0.0176543976035709	950
5973	6554	581	-0.0330283405005192	550
1973	4853	2880	-0.00459184438942319	2500
4918	5635	717	0.0122415783289093	750
2334	5992	3658	-0.000185422781584072	3500
4141	5631	1490	0.00346889967835842	1500
3881	4574	693	0.0226935849678188	650
2466	2678	212	0.000771100334470654	250
480	4859	4379	-0.00626454032163232	4500
6555	6661	106	0.0297474446354215	150
2641	2979	338	-0.0204469740462185	350
3817	5693	1876	0.014199096243605	1500
1725	3307	1582	-0.0165528633060132	1500
23	3795	3772	0.0161848348457617	3500
2917	2989	72	-0.000277691740952375	75
720	8740	8020	-0.0110059602244241	8500
3264	7849	4585	0.00672740826045364	4500
2103	6736	4633	-0.0210674787774357	4500
1265	6873	5608	-0.037754498001572	5500
4673	6492	1819	-0.00294852149755204	1500
1022	6626	5604	-0.0688704502237879	5500
5366	7477	2111	0.0155974782538335	2500
6989	7774	785	-0.01510263477754	750
2785	7794	5009	-0.03002810705027	5500
5067	8221	3154	0.0401376825519308	3500
2029	3056	1027	-0.0445971640430432	1500
3803	7815	4012	-0.00786581999641238	4500
3571	5702	2131	0.0199414686532927	2500
941	4624	3683	-0.0250263637596943	3500
4939	8280	3341	0.0105905625001582	3500
1668	3681	2013	-0.0477207188771224	2500
5547	8851	3304	-0.0134902680665075	3500
2764	8410	5646	-0.00305919959787938	5500
3795	8249	4454	0.0151128906052719	4500
1073	3260	2187	-0.0174921843592455	2500
7477	8469	992	-0.0344492623890694	950
1226	4699	3473	0.00619529318822558	3500
2816	2966	150	-0.0203374875461511	150
1524	3365	1841	0.0212217967425621	1500
636	843	207	0.0371326567205776	250
477	4504	4027	0.00911044429304863	4500
3014	5793	2779	-0.0282622257241807	2500
3875	8284	4409	0.0253674120532575	4500
1301	5645	4344	-0.0252987156301937	4500
642	4721	4079	-0.0102942191557925	4500
1076	3323	2247	-0.047624366631585	2500
3347	3380	33	0.0384043148147038	35
7627	7816	189	-0.0342987165943823	150
5195	5971	776	-0.0951606797458555	750
2244	3353	1109	0.00404081922994639	1500
7804	8779	975	0.0125832776825316	950
2448	8278	5830	-0.0416979498459115	5500
6381	8077	1696	-0.0152260047088521	1500
2003	7568	5565	-0.0241995501014323	5500
3746	7794	4048	-0.0062915645570608	4500
2538	7372	4834	0.00832688355858503	4500
4681	6056	1375	-0.0213668564373202	1500
1325	1525	200	-0.0261418630330733	150
5487	7239	1752	-0.0332694734065951	1500
2094	5866	3772	-0.0392706683697931	3500
2430	6771	4341	0.0226170007110416	4500
3689	5367	1678	-0.0160173949763354	1500
1770	5718	3948	0.0928153442130887	3500
1205	3044	1839	-0.0325964181131391	1500
7089	7599	510	-0.0446595903403847	550
3603	4972	1369	0.0199224750665831	1500
2283	3059	776	-0.0356424648221091	750
1845	8777	6932	-0.0242822331837627	6500
2734	3191	457	0.00575095504629496	450
1993	8791	6798	0.0500265530932344	6500
1936	5132	3196	-0.0231557427552062	3500
2052	7080	5028	-0.00647815902387255	5500
6580	7773	1193	0.0262808470277831	1500
575	1532	957	0.0145543688126685	950
4561	7134	2573	0.00553004025510203	2500
1851	5823	3972	-0.011326224361439	3500
7086	7729	643	0.00972985678774913	650
5383	6646	1263	0.0329150030225273	1500
992	5519	4527	0.0641155181679479	4500
2983	5848	2865	-0.0287733659573887	2500
2568	5144	2576	0.024987105777774	2500
2415	6656	4241	-0.0320440912126038	4500
1019	4026	3007	0.0445144527818598	3500
1923	7266	5343	-0.00252158381192943	5500
6708	7490	782	-0.0256425601720824	750
1974	8210	6236	0.0503657350791642	6500
1423	7522	6099	-0.0227654101649401	6500
2863	8582	5719	-0.0371082558701096	5500
7995	8409	414	-0.00781484691070022	450
1866	8589	6723	0.00136014136022915	6500
4854	7807	2953	-0.0235002961970299	2500
6494	6681	187	-0.0240541197410714	150
903	6369	5466	0.039955907424367	5500
1419	5004	3585	-0.0107119905011171	3500
6207	6507	300	0.0397805352595726	250
635	8091	7456	-0.0305080671188065	7500
5275	5385	110	-0.0572381427886756	150
658	4398	3740	-0.0358138280136481	3500
5693	6931	1238	-0.0484765640400531	1500
660	7924	7264	-0.0122125019811517	7500
6470	7777	1307	0.0104095733972534	1500
3679	7215	3536	-0.0158835074684174	3500
6420	7525	1105	0.0292534794410259	1500
1702	4979	3277	-0.0178411493138998	3500
1650	1954	304	0.00223474854795934	350
2737	7495	4758	-0.0179932521966219	4500
3411	7005	3594	-0.00238839893254781	3500
6777	8057	1280	0.024255012483341	1500
3070	4844	1774	-0.0133771243235187	1500
1936	7501	5565	0.132109409964335	5500
2218	4404	2186	-0.0108958837772501	2500
4695	5453	758	-0.0278409955505076	750
7924	8216	292	0.07502242982827	250
5635	8077	2442	-0.0217763081421226	2500
7326	7912	586	0.0893627626082474	550
873	7423	6550	-0.0134670030664913	6500
1590	8238	6648	0.0668930622878501	6500
1939	3492	1553	0.0165369456566413	1500
1332	8367	7035	0.0576201022372097	7500
6840	8841	2001	0.0134005700737981	2500
192	4301	4109	0.0205277933063274	4500
2553	8875	6322	0.0777836775601133	6500
6351	9147	2796	0.0460577645963006	2500
2960	6960	4000	-0.0469135058371313	3500
1361	4119	2758	0.189525209360989	2500
843	4417	3574	-0.00105118886845671	3500
5816	7009	1193	-0.0253239328278707	1500
4444	7368	2924	-0.0356090485387154	2500
6488	8328	1840	0.0686652698353707	1500
1998	3220	1222	0.0311852264150577	1500
5998	6604	606	0.04655367332324	650
1142	3679	2537	-0.0374735913935822	2500
2106	4099	1993	-0.0477897548730066	1500
3050	8748	5698	-0.0163374737319385	5500
1503	4606	3103	0.0909198051105116	3500
3452	8992	5540	0.0211663877354304	5500
1040	8296	7256	-0.00799955766868797	7500
516	8705	8189	-0.0123303372756032	8500
3287	3707	420	-0.0614218480148981	450
4553	6761	2208	0.00275086530038685	2500
2352	4718	2366	-0.00572317858754109	2500
3089	4180	1091	-0.0116220461693728	1500
698	2022	1324	-0.00548922633846926	1500
3543	5807	2264	0.00458676807381563	2500
1549	5621	4072	0.0244554788239163	4500
3941	7197	3256	-0.046864878884723	3500
2242	6831	4589	-0.00781690252366976	4500
555	4321	3766	0.0965085596890184	3500
6315	6843	528	0.0115353463544409	550
1936	8118	6182	-0.0168574487336185	6500
5453	6281	828	-0.00333623782220161	850
8565	9113	548	0.00928860791093292	550
3561	8007	4446	0.0227113560703188	4500
5979	6551	572	-0.0363998852283052	550
2199	6835	4636	0.10082799782485	4500
2410	7627	5217	0.0163162359066334	5500
4902	7489	2587	-0.0450943254758253	2500
4939	5843	904	0.00465915314443882	950
5765	8786	3021	-0.0416745199832684	3500
6787	7968	1181	0.0356118757037108	1500
3434	8590	5156	-0.0286340584691615	5500
723	8740	8017	0.0337293192263349	8500
3713	8072	4359	-0.0213632099408118	4500
676	4727	4051	0.087184700046934	4500
5515	8180	2665	0.0598843779936509	2500
2082	3746	1664	-0.0134531261504754	1500
3239	8308	5069	-0.0261199247203369	5500
2867	8905	6038	0.0135360522262574	6500
1697	7062	5365	0.0127274064791844	5500
528	8655	8127	0.00622088635481259	8500
4343	7067	2724	-0.0316392041706454	2500
894	6559	5665	0.0179001782605582	5500
7072	8252	1180	0.013626618084483	1500
5024	5725	701	-0.0164218885101769	750
4398	6306	1908	0.0571291426304578	1500
4251	6045	1794	0.0334584591049851	1500
657	6339	5682	-0.00211255604743348	5500
3170	6595	3425	0.0195638056808397	3500
2535	5541	3006	0.0197961741426644	3500
5254	8689	3435	-0.0473859051141468	3500
3224	4227	1003	-0.0169696550468341	1500
4516	8255	3739	0.00876061018531734	3500
2466	5523	3057	0.0103855560834298	3500
2464	6321	3857	0.00227205627028886	3500
2421	5820	3399	-0.00570558137860254	3500
5384	6860	1476	-0.00814788426270206	1500
3509	8763	5254	0.121229476530164	5500
3926	6816	2890	-0.0089513513465153	2500
2108	6093	3985	-0.0117105035582756	3500
2830	8410	5580	0.0898897846509328	5500
3335	5220	1885	-0.0206243660607243	1500
242	6261	6019	-0.00542025193648427	6500
236	3278	3042	-0.00445316009828031	3500
4315	7847	3532	0.00041555981211886	3500
1725	4354	2629	0.00110774401919775	2500
330	635	305	-0.0788395811311598	350
876	6315	5439	0.0944439973458112	5500
5798	7795	1997	0.0742828755080354	1500
545	4980	4435	0.0217208864021546	4500
3269	6722	3453	-0.00360098375840643	3500
2556	6966	4410	-0.0236342213971191	4500
5573	7708	2135	0.0183881816682133	2500
672	8839	8167	0.0322018862402236	8500
5835	7932	2097	0.03182861955113	2500
7230	8868	1638	-0.0342948247500626	1500
7248	8292	1044	-0.0109046274980156	1500
3372	5196	1824	-0.0248578816649529	1500
3119	3619	500	0.00719103967789339	450
1151	2969	1818	0.048553448819387	1500
3842	6825	2983	0.0266555755029746	2500
453	4618	4165	-0.0351265638903927	4500
2816	4468	1652	-0.0242596209786107	1500
5702	8333	2631	0.0772351192072942	2500
3187	5810	2623	0.0203200368786156	2500
2037	3791	1754	0.00665494236626801	1500
2413	4378	1965	0.00651505293400031	1500
3504	7847	4343	0.0404229767468492	4500
327	1662	1335	-0.0192464940992743	1500
3254	6625	3371	-0.0684833552196455	3500
3815	7501	3686	-0.0113547400720196	3500
7516	8730	1214	-0.00218770034496434	1500
2526	7444	4918	0.1423672088937	4500
2752	8779	6027	0.01401156181205	6500
1010	2154	1144	0.0528781872286569	1500
2983	4404	1421	-0.0110379273876614	1500
6626	7113	487	-0.0601718338467266	450
2238	8287	6049	0.0599825813457791	6500
1491	3326	1835	-0.0478690192278301	1500
4915	6731	1816	0.0046990041915753	1500
2100	4569	2469	0.0294551931548843	2500
6681	8443	1762	0.0599722241744282	1500
870	3776	2906	0.0730057240680884	2500
4716	4757	41	0.0566353576720749	45
6204	8761	2557	0.00523692606643301	2500
6597	7853	1256	0.0617760169689064	1500
944	3053	2109	0.0183570301331486	2500
5601	9023	3422	-0.0121034350378689	3500
5995	6297	302	0.0123416060497415	350
2439	6789	4350	-0.0169870035544206	4500
468	7795	7327	-0.0213050274038405	7500
2406	2987	581	0.00792671360975107	550
6070	8120	2050	0.0106287907594062	2500
1550	5641	4091	0.0309276287692765	4500
144	3257	3113	0.0777427751566145	3500
2313	4924	2611	-0.00100733718291543	2500
351	2133	1782	0.0171577743558812	1500
4541	8535	3994	0.0476750596237501	3500
672	7269	6597	-0.0106757401411275	6500
4555	5786	1231	0.0196198565143148	1500
5254	7627	2373	0.0506635085936196	2500
3564	6412	2848	0.0118816647393383	2500
2537	8706	6169	0.0388224449221632	6500
2577	6654	4077	-0.0271933407262668	4500
658	3348	2690	-0.0211723492839239	2500
2881	9024	6143	-0.0202884062567016	6500
4818	6095	1277	-0.0276487322497005	1500
2295	8294	5999	-0.0274840910558965	5500
3671	4588	917	-0.0125988876725683	950
3164	4924	1760	0.00235055155576784	1500
2812	7812	5000	-0.0138858386013668	4500
3017	6026	3009	0.000588665000340214	3500
6995	7729	734	-0.0656535502554663	750
1985	5424	3439	-0.0243064947677187	3500
588	3131	2543	0.0732151709930612	2500
757	8556	7799	-0.0682534246161361	7500
2809	6061	3252	0.0190114158635473	3500
5198	7792	2594	-0.0193018743345376	2500
501	6435	5934	-0.0313805218651791	5500
3443	3452	9	0.01337349397999	8
237	2824	2587	-0.0212694222505913	2500
1839	8182	6343	-0.0156956249326057	6500
3624	3872	248	-0.0245174419312557	250
5002	8032	3030	-0.037176052937683	3500
615	4094	3479	0.049541397298053	3500
3500	4341	841	-0.0259107101979478	850
6414	7266	852	0.0444428932051735	850
3206	8028	4822	0.0407410963170034	4500
6858	7570	712	-0.0173769472392968	750
4183	5015	832	0.00995799726305484	850
2238	8032	5794	0.0738887946243615	5500
8601	8811	210	-0.0126735078559266	250
314	2779	2465	-0.0219899653366689	2500
6981	8779	1798	-0.0253728769216518	1500
3621	8026	4405	-0.0122041883320868	4500
1525	3433	1908	0.0496887043658534	1500
3423	3533	110	-0.0184549470925379	150
299	4349	4050	0.0344040321921663	4500
1435	4560	3125	-0.00721865913107035	3500
3422	6737	3315	-0.0102663921672384	3500
4328	7976	3648	-0.0080899929942129	3500
4960	8040	3080	-0.0299348988688452	3500
5696	6339	643	-0.0188662001735765	650
2268	5718	3450	-0.00306558571227073	3500
3881	7915	4034	0.0667254849116419	4500
3755	6046	2291	0.0473830582696941	2500
5488	8237	2749	0.00165006896306312	2500
6654	7466	812	0.0204208279675448	850
3893	8244	4351	-0.0294516390378468	4500
1385	6030	4645	0.00604203213410706	4500
7921	8193	272	-0.00639974432177922	250
4343	8077	3734	-0.016058664191165	3500
5029	8830	3801	0.0101363755283393	3500
425	1280	855	0.0354211974963761	850
1330	5364	4034	-0.0581953162385941	4500
1348	5489	4141	-0.000617066950227595	4500
3506	5550	2044	-0.0236545617399157	2500
3914	4396	482	0.00952845492288957	450
2277	4675	2398	0.0845325526730116	2500
1860	7823	5963	0.033738766701376	5500
2493	6603	4110	-0.0276884724319464	4500
3548	5813	2265	0.0298075016928231	2500
4093	5495	1402	-0.0162529755719189	1500
327	2545	2218	-0.00218801640685348	2500
4736	5998	1262	0.00974253030646573	1500
785	3229	2444	0.0352781599750872	2500
1581	8120	6539	-0.0328459689449153	6500
7467	8585	1118	-0.00753130614166268	1500
6649	8184	1535	0.0184110362054055	1500
1984	3941	1957	0.10015409448376	1500
1049	2605	1556	-0.0143536728181486	1500
5169	7096	1927	-0.0286382236212862	1500
5684	8383	2699	0.0306162201204385	2500
1329	4865	3536	-0.0216206348623741	3500
3294	6578	3284	-0.0258883348627225	3500
878	6430	5552	-0.0118763142533827	5500
1912	7168	5256	-0.035000806892894	5500
4483	8393	3910	0.0113778938332846	3500
575	1346	771	0.0516607861930046	750
23	8264	8241	0.0215393863029422	8500
5451	8782	3331	0.101086094043115	3500
3716	6667	2951	-0.00783490895286442	2500
3308	6655	3347	0.0726694130811961	3500
1097	8514	7417	0.00581406542497129	7500
543	1550	1007	-0.0368379641257445	1500
2292	5710	3418	0.0344242280325681	3500
1193	6929	5736	0.0212020121411285	5500
4004	9109	5105	0.0426377337051347	5500
2427	8468	6041	0.0302296623950717	6500
3407	3440	33	0.0506283013032549	35
143	7762	7619	-0.0206138564863814	7500
885	7560	6675	0.0101837434285878	6500
2394	6289	3895	0.0231090460335334	3500
1247	8286	7039	0.0164261174164974	7500
3974	4231	257	-0.00388544059630206	250
676	2424	1748	0.0208895876988109	1500
2887	5024	2137	0.0471975100677681	2500
236	6482	6246	0.0350887055543283	6500
6086	6959	873	0.0212786939620617	850
5594	6799	1205	-0.0102558081933589	1500
6201	8838	2637	-0.0131071603350034	2500
6044	6797	753	0.0288553459364649	750
864	4801	3937	-0.021618938023412	3500
3842	8291	4449	-0.0263864638807613	4500
536	6281	5745	0.00298975211598128	5500
7038	7773	735	0.0171265291014247	750
3389	4371	982	0.0495922292534307	950
3470	8373	4903	-0.0368971935202794	4500
1853	5717	3864	-0.0214704323350928	3500
1851	6905	5054	-0.0260278275103461	5500
468	5705	5237	0.00025181070971743	5500
1833	6056	4223	0.0268632561633497	4500
2607	3411	804	0.00432706087591898	850
2810	8808	5998	0.0100579029296171	5500
1749	2978	1229	0.0184351365178926	1500
1428	7825	6397	-0.00693589461622244	6500
3842	8073	4231	0.0202526515692783	4500
4486	5064	578	-0.0268894985931674	550
3144	4192	1048	0.0712634824049075	1500
5687	6216	529	-0.0161764651005953	550
6339	6683	344	-0.0652589545868147	350
2595	8916	6321	0.0434573323775557	6500
1561	8379	6818	0.00683461169960349	6500
3585	5455	1870	-0.0171586464291916	1500
2355	5709	3354	-0.0135737277674191	3500
3539	6093	2554	-0.0153579332477364	2500
3161	6744	3583	0.012461604674581	3500
446	6264	5818	-0.013525952509702	5500
1363	5262	3899	-0.0160326601099012	3500
3573	7754	4181	0.112490872498797	4500
2313	4289	1976	0.00367856293293755	1500
2376	7588	5212	0.0549787911655112	5500
624	4733	4109	0.0578881670443677	4500
74	6624	6550	-0.023502907019664	6500
6050	8228	2178	0.00725080661387777	2500
1683	5591	3908	0.074919034296081	3500
3011	6318	3307	0.0492706785438984	3500
2611	3391	780	-0.014352973621697	750
2049	4986	2937	0.0119131784849339	2500
579	8544	7965	0.0840332117285827	7500
5718	8914	3196	-0.0322452498238297	3500
574	4778	4204	0.0113348446504204	4500
5997	6089	92	-0.0117110599150295	95
4365	7450	3085	0.0393106174217835	3500
3331	8283	4952	0.0321752197166341	4500
2043	4711	2668	-0.029850353435748	2500
3594	5032	1438	0.023391071638126	1500
6561	7843	1282	-0.0409109787416196	1500
626	2899	2273	0.0954097572698886	2500
2966	3347	381	0.0369853369774182	350
103	9148	9045	-0.0109840261124275	9500
1575	6579	5004	-0.0293954046558789	5500
959	6087	5128	-0.00376972824740544	5500
5756	6265	509	-0.00358413057216293	550
547	3221	2674	0.0099582790841747	2500
6494	8736	2242	-0.0174976364412869	2500
6276	6932	656	-0.00273865678392995	650
483	2439	1956	0.0290415032961439	1500
1191	3306	2115	-0.0204214078796637	2500
2695	2966	271	0.0670948820344013	250
4380	6498	2118	0.043118636687413	2500
4691	8913	4222	0.0424746038065818	4500
3364	5095	1731	-0.0221796966031821	1500
3309	5525	2216	-0.00904866110162571	2500
1736	2523	787	0.0339407199637021	750
3172	5244	2072	-0.000868273338469021	2500
477	522	45	-0.0305791363692013	45
2869	7867	4998	-0.0121486461333313	4500
1580	3867	2287	0.243964523581437	2500
6334	8186	1852	0.0841031724965646	1500
6996	7257	261	0.0412346204063938	250
882	8661	7779	-0.0232796993109527	7500
7537	8902	1365	0.00290254594470283	1500
781	7223	6442	0.00360566414683221	6500
1136	6989	5853	-0.0205202048393505	5500
2725	4301	1576	-0.00511921884853095	1500
7023	8875	1852	-0.0559073847749419	1500
6528	7993	1465	0.00272599221239965	1500
2262	8242	5980	0.0154256757860476	5500
1046	1160	114	0.0133345751338762	150
144	6966	6822	0.0562925357291617	6500
5759	5809	50	-0.0451153034641673	45
2059	6605	4546	-0.0121173064140167	4500
684	5457	4773	0.00539533024504191	4500
2424	8007	5583	0.00826841060958951	5500
496	5044	4548	0.040888418510857	4500
1842	7488	5646	0.0105648314753626	5500
3716	8297	4581	0.0116990806173454	4500
5806	7618	1812	-0.0184939718857457	1500
935	9118	8183	-0.00511616056063808	8500
7360	8204	844	0.0466868400429142	850
6055	7792	1737	0.0103395308307337	1500
882	4741	3859	-0.0257384027213727	3500
3155	6047	2892	-0.0377012270607273	2500
1098	7352	6254	-0.0476597551068941	6500
1325	3749	2424	0.0105891696526871	2500
661	6539	5878	-0.00284617659479923	5500
1858	4301	2443	-0.0338131285813206	2500
3515	5926	2411	0.0167388165678053	2500
436	7072	6636	0.0777113144471804	6500
6095	8541	2446	0.00445040152423897	2500
2537	8207	5670	0.0168715092442285	5500
4460	7813	3353	-0.0157220177311684	3500
552	2690	2138	-0.0110733277775818	2500
677	9088	8411	-0.0213979172104724	8500
2200	4486	2286	0.00612248123459114	2500
5226	6188	962	-0.0120054134231192	950
6052	7111	1059	-0.0104961134094298	1500
2759	8927	6168	-0.0583558494774007	6500
6707	7206	499	-0.0302699655388025	450
2302	2575	273	-0.0341706490968817	250
568	8824	8256	0.00187556664367319	8500
1592	7792	6200	-0.00882833587312271	6500
3737	7236	3499	-0.0241702074837545	3500
6777	7460	683	0.0455830778785265	650
878	6095	5217	-0.0262311440183266	5500
3467	6015	2548	0.00924029711044475	2500
4901	8705	3804	0.00257611844721967	3500
7616	8090	474	-0.0122318873883684	450
298	6862	6564	0.0045218463888356	6500
5196	8364	3168	-0.0203150928692757	3500
4256	7841	3585	-0.0503159804728132	3500
4094	6281	2187	-0.001347550698592	2500
5730	8444	2714	-0.0262091382092127	2500
1723	7255	5532	-0.021858690315292	5500
1583	6902	5319	-0.0370663826062059	5500
3492	7421	3929	0.00751669679084184	3500
6384	6426	42	0.00217923091415596	45
6321	8767	2446	0.0113767896747199	2500
3245	8108	4863	0.0370554064371482	4500
1379	8966	7587	-0.00422922997883226	7500
4986	7002	2016	0.0109023147641377	2500
1614	2139	525	-0.0462061765171032	550
4875	5168	293	-0.0299864395903287	250
3594	5999	2405	-0.00929164061322556	2500
5632	8049	2417	-0.0242348920830173	2500
2723	7203	4480	0.00119038762326333	4500
6449	6799	350	-0.0200839139754565	350
192	7353	7161	0.0363516349707406	7500
2286	8667	6381	-0.0331312982850768	6500
1982	6450	4468	-0.0292018936211454	4500
5928	6422	494	0.0225185544362788	450
2584	6096	3512	-0.00547415433911191	3500
4634	6301	1667	-0.00951591037902594	1500
1482	5245	3763	-0.0707381910085263	3500
3065	5139	2074	0.0581655085703966	2500
2340	2349	9	-0.0227178937163058	8
1203	7617	6414	-0.016087919811945	6500
5697	7735	2038	0.0481046316859412	2500
3561	7615	4054	0.109906146165099	4500
2831	2897	66	0.000447942023701244	65
6495	8817	2322	-0.0191692854086677	2500
3377	5362	1985	-0.0310911186379382	1500
2322	4310	1988	-0.0190965171654787	1500
5221	7092	1871	0.0125610190491896	1500
1596	4458	2862	-0.0162652426836119	2500
454	965	511	-0.0211190857687875	550
3698	6044	2346	0.0615937894952319	2500
1280	4426	3146	-0.0063787142768117	3500
1845	4650	2805	-0.0276383200558284	2500
2926	5095	2169	0.0646661342805579	2500
3999	6434	2435	0.00464789420373349	2500
2002	3525	1523	0.00122260991895893	1500
1154	5759	4605	-0.0132160965110212	4500
4231	8413	4182	0.0530354388011237	4500
2935	6682	3747	0.0384851691159666	3500
4105	5996	1891	0.0823094781304939	1500
4281	6836	2555	0.0151781050686531	2500
2002	2863	861	-0.0187398841907045	850
1145	5075	3930	-0.0159086614818366	3500
5198	6787	1589	0.027995616696169	1500
513	2837	2324	-0.00236671516837142	2500
6063	7279	1216	0.0468485826359127	1500
2389	4794	2405	-0.0449189481040317	2500
2635	4546	1911	-0.0239633299292074	1500
7954	8905	951	-0.00471912328067607	950
429	1074	645	0.0216779292730523	650
624	6807	6183	0.0107567690813022	6500
696	6771	6075	0.0373679452952884	6500
535	1310	775	0.0565116424591517	750
1551	8300	6749	0.0473455702226627	6500
2226	8128	5902	-0.00769907429596504	5500
6207	8899	2692	0.00371698157893137	2500
326	5423	5097	-0.0240681691058844	5500
4396	7013	2617	-0.0256487262270214	2500
2538	4997	2459	-0.0436951504878524	2500
7090	7588	498	-0.0234339791781663	450
5037	5786	749	0.00565069270304604	750
1001	8557	7556	-0.0378929340998303	7500
447	7110	6663	0.0109211270926741	6500
5705	8916	3211	-0.015743662696922	3500
2202	6963	4761	0.0331415804841785	4500
6580	7188	608	0.0242221782537669	650
3545	4901	1356	0.102713467191581	1500
7754	8010	256	0.0282851740223892	250
3426	7765	4339	-0.0353894928948876	4500
2723	6489	3766	0.0791774606565236	3500
4298	5728	1430	0.07270844879386	1500
6027	8397	2370	-0.02138815741027	2500
4561	5937	1376	-0.0151508371636429	1500
7616	8303	687	0.00160347551109194	650
5931	8398	2467	0.0227828633675894	2500
2430	8030	5600	0.00179575067878283	5500
1555	6308	4753	0.0237361385010455	4500
6018	6413	395	-0.0131850004865318	350
8253	8412	159	0.264561245793831	150
273	7053	6780	0.011283723234287	6500
4945	8129	3184	-0.0416270241404322	3500
4600	6050	1450	-0.0476351800547143	1500
2103	6791	4688	-0.0750075341827868	4500
285	6286	6001	0.0411805755938684	6500
3755	8990	5235	0.0174698856461323	5500
2836	6167	3331	-0.04413895029198	3500
1256	8049	6793	-0.0456075895685474	6500
2862	4328	1466	0.0813275700849965	1500
882	4740	3858	-0.0256385197692442	3500
3500	5376	1876	0.00732166038247119	1500
3356	7880	4524	-0.00339937654347898	4500
4714	6562	1848	0.000426893128080983	1500
2899	7468	4569	0.0124086945610626	4500
3527	7024	3497	-0.0202864149131096	3500
1725	3918	2193	-0.0201455346849459	2500
1443	5793	4350	-0.0605453883295615	4500
133	696	563	-0.0201876540524846	550
7525	7635	110	0.00366753657326769	150
3845	5872	2027	0.0141099671708448	2500
3395	6587	3192	-0.0179561670054789	3500
273	5693	5420	-0.0220012280568434	5500
436	8315	7879	0.000586164046848597	7500
6881	8403	1522	-0.00971891147114563	1500
447	6858	6411	-0.0220220406845109	6500
3653	8696	5043	0.056475319159541	5500
2218	6622	4404	0.0348670388485762	4500
3950	8278	4328	0.0286309128671923	4500
1503	7777	6274	0.0779780051043518	6500
4791	7488	2697	-0.0196239167686679	2500
5851	6995	1144	-0.00726466366473312	1500
5765	6003	238	-0.049863816912811	250
2632	5927	3295	0.0440009012883453	3500
5325	9019	3694	0.0182622913129121	3500
2278	6487	4209	0.00800833540257972	4500
4881	8281	3400	0.00459277981232704	3500
3433	8601	5168	-0.0221394651381273	5500
5223	7969	2746	0.00820023639089095	2500
2653	6540	3887	0.0096573175753637	3500
2837	6030	3193	-0.000940330441501827	3500
2107	5847	3740	-0.041866301265584	3500
3680	6413	2733	-0.0168913927267577	2500
3146	7853	4707	-0.0198857484219811	4500
2577	7417	4840	0.0288553498140585	4500
483	1637	1154	-0.0300534776770309	1500
3785	4778	993	0.0352376894438788	950
7051	8298	1247	0.116680605069884	1500
4153	8853	4700	0.00190709922376464	4500
5786	7918	2132	-0.0220748443103529	2500
7434	8753	1319	0.00476559787049915	1500
1868	8467	6599	-0.0254905222530863	6500
6468	9099	2631	-0.00266323715948463	2500
4685	8182	3497	-0.0209652646879852	3500
1532	3317	1785	-0.00216522725177764	1500
5	1233	1228	0.00485199921260761	1500
4803	5813	1010	-0.0162355075447882	1500
3179	4986	1807	0.00990202275206105	1500
2059	3071	1012	-0.0265726541141797	1500
658	7811	7153	-0.0206947330161674	7500
2226	7757	5531	0.0908734081741429	5500
1379	6652	5273	-0.0357373020506474	5500
1842	4344	2502	-0.0254442446961798	2500
3621	8077	4456	-0.024980313640158	4500
1310	2490	1180	-0.0468572713721791	1500
8029	8274	245	-0.0331746106509931	250
6606	7174	568	-0.0382047617509003	550
7246	9099	1853	0.00309789686074843	1500
4309	6657	2348	-0.0063627251456301	2500
1145	9123	7978	0.19257022194731	7500
4315	4956	641	0.0367344389122693	650
1617	6768	5151	0.0338864439629569	5500
3194	7771	4577	-0.00209516116712133	4500
6083	7427	1344	-0.0162941556293466	1500
2412	7762	5350	0.0336865157325936	5500
1800	5082	3282	-0.0102912899266555	3500
3070	7671	4601	0.0739707380309482	4500
3365	6618	3253	0.0514640518161601	3500
2830	7548	4718	-0.00735299708737288	4500
1847	2966	1119	0.00200296259576973	1500
242	3299	3057	-0.0217683049382485	3500
7242	9118	1876	0.00850774622188472	1500
3253	6031	2778	0.0791989488486981	2500
1183	7001	5818	-0.0201391687580728	5500
4308	7421	3113	0.0653465590881986	3500
7780	7894	114	0.168819674568142	150
2052	6615	4563	-0.0359320148763791	4500
5640	6329	689	-0.0863687752838546	650
699	3284	2585	0.0179534603461898	2500
3311	6995	3684	0.0022937774090868	3500
1533	8253	6720	-0.0135961306425632	6500
7815	7969	154	0.0146027705483124	150
7014	8586	1572	0.0414184619522735	1500
2430	3152	722	0.0637685940331333	750
4523	7974	3451	-0.0137520492080098	3500
5930	8840	2910	-0.00766142435819485	2500
3731	4369	638	0.00903198916873033	650
2814	8253	5439	-0.0207206571748685	5500
6168	7391	1223	0.0325239906717439	1500
6647	6866	219	-0.00701619332775492	250
6706	6880	174	-0.00263256499270385	150
1657	4304	2647	0.0413326645852501	2500
4132	7306	3174	0.273561399427413	3500
5044	7396	2352	-0.0186705629866464	2500
1733	6538	4805	-0.00414982750122977	4500
2103	3561	1458	0.0104011157718614	1500
4342	6797	2455	-0.00275364639056163	2500
6722	7061	339	0.0301892378128998	350
4856	6792	1936	-0.0414764160333372	1500
6964	7894	930	0.0433750314476897	950
2833	7784	4951	0.0267154590261564	4500
498	2238	1740	-0.0236040064790078	1500
2352	6955	4603	0.00731821375105394	4500
2200	6528	4328	0.0560290487048666	4500
1398	3215	1817	-0.0248867121469943	1500
574	6654	6080	-0.0299872089349278	6500
1241	4872	3631	0.00536616128771145	3500
522	6283	5761	-0.0310141193481136	5500
6866	7765	899	-0.0293598285540529	850
783	1954	1171	-0.0229867374563008	1500
3692	5455	1763	0.0107085969882252	1500
3149	7251	4102	-0.0212278229584332	4500
2200	4392	2192	-0.0215343380291316	2500
5226	7246	2020	-0.00436027673395827	2500
6872	8870	1998	-0.025095278123612	1500
8058	9066	1008	-0.0284652213231303	1500
2689	4856	2167	0.0918424732970009	2500
3125	7023	3898	0.0587073254782385	3500
6684	7813	1129	-0.03104071730626	1500
968	5400	4432	-0.0124825375975703	4500
915	6428	5513	-0.0402186690128789	5500
575	4501	3926	0.0719926943706386	3500
5525	9113	3588	-0.0371160063816611	3500
4778	5504	726	0.0845847058685403	750
7129	8561	1432	-0.0216224921678534	1500
1037	2514	1477	-0.0293961588768265	1500
4901	7992	3091	-0.0279564727355299	3500
1749	8787	7038	-0.0221111729916344	7500
2681	8906	6225	-0.0314454762587808	6500
4556	4568	12	-0.0151223501584305	15
6197	7201	1004	0.112201554638082	1500
3755	7764	4009	-0.00431955453557382	4500
4308	8336	4028	0.017452718803427	4500
6647	7912	1265	0.0400571271840876	1500
4558	4742	184	0.0420434233746894	150
851	2866	2015	-0.0724383631760963	2500
2978	5789	2811	-0.00365695126426871	2500
6798	7200	402	-0.00289028648961639	450
4444	5710	1266	-0.00961933430302177	1500
7978	8767	789	-0.0151568197111961	750
1770	3461	1691	0.0214100687111886	1500
4390	6385	1995	-0.0593336239685142	1500
3223	6360	3137	-0.0189916526971544	3500
3819	6403	2584	-0.0131529982661683	2500
2304	4458	2154	-0.00971931375573304	2500
477	6416	5939	0.0142032077560703	5500
544	5709	5165	-0.0277321563336384	5500
540	5623	5083	-0.0224074876745546	5500
5371	5780	409	-0.00715679705069963	450
4695	8072	3377	-0.0171339639054328	3500
1588	2439	851	0.0168912091549614	850
7666	8154	488	0.0550805202675857	450
2810	5272	2462	-0.050819306656971	2500
1019	4404	3385	0.313435281482487	3500
3356	5267	1911	-0.0166068055348295	1500
3533	8881	5348	-0.0659543599756789	5500
4014	5257	1243	-0.0108104075046022	1500
429	1422	993	-0.0255877644061654	950
780	5505	4725	-0.0159036701272113	4500
4225	5091	866	0.0146762189246139	850
3242	4781	1539	-0.0192331082104082	1500
5078	5526	448	-0.0116869863150889	450
1327	1398	71	0.165487489869608	75
351	456	105	0.0059148303871709	150
2619	3149	530	0.0133271302604359	550
2893	7197	4304	0.0254347224987536	4500
4447	5591	1144	0.0128370025182748	1500
5261	8917	3656	0.0834660834058284	3500
4240	5017	777	-0.0254637360529053	750
4105	4213	108	-0.00250613396937005	150
134	6587	6453	-0.0349911453435912	6500
843	2791	1948	-0.0509947211182774	1500
2430	4465	2035	-0.00981401897162687	2500
1106	2878	1772	0.00706334348607596	1500
4201	4557	356	-0.0286119384621767	350
273	7841	7568	0.0398326262534696	7500
1563	2857	1294	-0.00738682153767216	1500
3975	5795	1820	0.183972622608019	1500
3176	8418	5242	-0.0205568089157874	5500
4551	6774	2223	0.062455984369619	2500
222	1058	836	0.00430632647262675	850
6831	8817	1986	-0.0152334971162023	1500
1476	4972	3496	0.00293130038390821	3500
2200	7683	5483	-0.0449469644693502	5500
2725	6616	3891	0.0369770279531066	3500
2788	2800	12	-0.0452432622319238	15
2382	6487	4105	0.0322834694476066	4500
2475	7823	5348	-0.0184897836706294	5500
3908	8699	4791	-0.0320804171265747	4500
5873	6004	131	0.0705968018168686	150
1853	8276	6423	-0.00129975429409197	6500
3203	6438	3235	-0.00500668673612921	3500
3425	7510	4085	-0.0496802415171771	4500
4326	7278	2952	0.0365246160201677	2500
1022	4781	3759	-0.00401253836175218	3500
3203	5397	2194	0.0503288887537121	2500
6173	7041	868	0.0340394630329523	850
483	7810	7327	0.0303436046299902	7500
4507	8004	3497	0.0460295114729557	3500
1109	5514	4405	-0.0231445824475609	4500
3621	5388	1767	-0.00284579554884942	1500
5245	6466	1221	0.0200612315049225	1500
4634	5477	843	-0.007778457394866	850
2097	4459	2362	-0.0312801265502934	2500
1848	2205	357	0.00918896729478798	350
300	8900	8600	0.0500815028491933	8500
6283	8295	2012	-0.0127785847731926	2500
2946	7209	4263	-0.0113269412091524	4500
606	1470	864	0.0174051545463004	850
5579	5635	56	-0.0383808666726557	55
1698	6989	5291	0.00680508092630294	5500
1476	3101	1625	-0.0241149684986924	1500
1524	5246	3722	0.00440488752394893	3500
4458	6762	2304	-0.0388297644903358	2500
595	4186	3591	0.030624501822137	3500
477	4748	4271	0.0229712253377268	4500
1556	8587	7031	0.0430717147526141	7500
7267	8030	763	0.11326752685332	750
2043	5284	3241	-0.0144052368787424	3500
3563	4915	1352	0.0128249481882125	1500
4498	6064	1566	-0.0157408440806471	1500
528	9120	8592	0.0505415587300949	8500
1085	8844	7759	-0.0201856134705047	7500
776	8383	7607	-0.0385632237040182	7500
1580	5736	4156	0.000974294620991722	4500
6296	7564	1268	-0.0466784491510894	1500
1121	6215	5094	-0.0134933199411161	5500
7697	7840	143	0.0513877674521396	150
3455	7588	4133	-0.0276379737591338	4500
2394	3561	1167	-0.0119270527877519	1500
4390	6082	1692	0.0375040663425369	1500
8758	8848	90	0.115183443967686	85
3816	4612	796	-0.0189353361539994	750
915	6057	5142	0.067602350261805	5500
2340	5724	3384	-0.0599923476936861	3500
4123	6803	2680	-0.0392338475515809	2500
4567	9020	4453	-0.027430372456739	4500
5421	5453	32	-0.00529926331663022	35
3641	8443	4802	0.0240853322664239	4500
525	4561	4036	-0.0370632424709728	4500
3294	3702	408	0.00986886146867459	450
5687	8041	2354	0.0452272952702099	2500
6557	6831	274	-0.0480540184584365	250
2463	2990	527	-0.0207889927147239	550
7816	7957	141	0.0310263384375417	150
3440	3570	130	0.0576028880855707	150
681	7687	7006	-0.00658708627238508	7500
4483	4984	501	-0.0207090482213356	550
2358	6049	3691	-0.017756664824175	3500
4808	5137	329	0.00425977531264839	350
3167	8836	5669	-0.0080317412373002	5500
7976	8240	264	0.0410687605261271	250
6072	7940	1868	0.0188007135533188	1500
8331	8779	448	-0.0447880482564537	450
3896	6881	2985	-0.000908593937920008	2500
784	7824	7040	-0.00690601575470141	7500
6841	7753	912	0.0318347362037239	950
5247	8688	3441	0.0452949470508821	3500
8294	8837	543	-0.00473015815211888	550
7636	8588	952	0.000244605485692657	950
2904	8248	5344	0.0213092531336251	5500
4531	5601	1070	0.0195026610246556	1500
3395	6056	2661	0.0381426790294036	2500
4878	6642	1764	-0.0237218146387963	1500
6009	6665	656	0.00542154188743161	650
3409	6420	3011	-0.0202234488685895	3500
1533	2595	1062	0.0095130506544911	1500
2746	8182	5436	-0.0148536991366975	5500
2975	8209	5234	0.0118808178064635	5500
669	6212	5543	0.0530197807614615	5500
480	8808	8328	0.00328137252095783	8500
1556	3561	2005	0.0114929641899078	2500
3071	3533	462	0.0756445674362295	450
5595	7826	2231	-0.0404692461699851	2500
3185	6742	3557	0.00799011116228314	3500
6051	6965	914	0.0176983886451356	950
3203	6264	3061	-0.0131698986731811	3500
4428	6196	1768	0.0836599184031497	1500
3495	7820	4325	-0.0253709672288004	4500
5388	8991	3603	-0.0109264478696587	3500
921	3794	2873	-0.0158978314743848	2500
4496	6211	1715	-0.0355232703689179	1500
6562	8300	1738	-0.000682040669737827	1500
6172	6422	250	0.290078637298876	250
3590	6384	2794	0.00329531617604313	2500
4346	8417	4071	0.0121173362855513	4500
636	4390	3754	-0.0063280449475131	3500
1955	3071	1116	0.0128650749858915	1500
2800	3734	934	0.0156622373210513	950
1668	6009	4341	0.0322563810417402	4500
5366	7474	2108	0.0756146072201698	2500
1100	7466	6366	0.00239973298862176	6500
865	2499	1634	-0.00658499064081988	1500
4733	7030	2297	0.112757773891614	2500
2635	8128	5493	0.0251734096256126	5500
3690	8589	4899	-0.0581379360048834	4500
3615	8091	4476	0.0928096996325896	4500
2370	4896	2526	0.0304667126070487	2500
7180	7666	486	-0.012929490104405	450
2740	9116	6376	0.0156524655394188	6500
5358	6382	1024	0.0489296993965731	1500
2136	6981	4845	-0.0188973874314328	4500
2215	7977	5762	0.018426347692116	5500
447	5422	4975	0.0113947589089282	4500
3260	5964	2704	0.00726038265809919	2500
941	2814	1873	-0.00712213440955562	1500
1913	7795	5882	-0.000951876745495144	5500
7957	8004	47	-0.0115463044345703	45
3043	8369	5326	-0.0359172671605236	5500
2752	8881	6129	-0.0470979593611601	6500
7606	8543	937	0.0562638646050155	950
6550	6957	407	0.0696577898363492	450
5746	7279	1533	0.0353454293289118	1500
2538	6933	4395	0.00816775008505008	4500
1707	3867	2160	-0.0119962780294917	2500
3576	6370	2794	0.0164590021509075	2500
1842	6429	4587	0.0048103605747247	4500
2313	3350	1037	-0.0148825197167407	1500
5853	8819	2966	-0.0361917305972447	2500
3547	5500	1953	-0.0238330380452476	1500
1211	7833	6622	-0.0385855740192117	6500
642	8201	7559	0.0240864856449477	7500
864	6771	5907	0.0926631007178541	5500
2169	3761	1592	0.00812785370119601	1500
7133	8071	938	0.0430277514706529	950
4353	7434	3081	0.0293264361666749	3500
1775	6378	4603	0.0378055491868992	4500
5245	7772	2527	-0.022635385691782	2500
2638	5257	2619	-0.0114140831886097	2500
1307	7692	6385	-0.01464696085329	6500
779	4652	3873	-0.0217432830342086	3500
1853	2932	1079	0.0126753285865136	1500
6681	7723	1042	0.00780877342003038	1500
785	7753	6968	0.0274306950153736	6500
3564	7564	4000	0.0357395116616579	3500
1919	5327	3408	-0.0496126733346473	3500
1034	3875	2841	0.0618387309348192	2500
4681	6312	1631	-0.000553625608260047	1500
2175	4685	2510	-0.0529406250661953	2500
1982	3023	1041	-0.0704033717855847	1500
3272	3383	111	0.0520478409723164	150
3633	8779	5146	0.00973592267904405	5500
456	5526	5070	-0.0103582996257034	5500
1510	4386	2876	0.0121043086350788	2500
5832	8844	3012	-0.0136308648739333	3500
136	8787	8651	-0.03891955793894	8500
2328	7279	4951	0.0250850900269259	4500
2862	4699	1837	0.0347684004958618	1500
418	5980	5562	-0.0196164499373572	5500
1913	2746	833	0.123819025161351	850
6587	8414	1827	-0.0126922387368463	1500
1217	6060	4843	-0.037511467017423	4500
3383	6225	2842	-0.0131837495769948	2500
3104	3479	375	0.121888026879674	350
4844	5964	1120	-0.0021779794213825	1500
864	4342	3478	0.0496914053992297	3500
2400	7031	4631	0.0336881710201076	4500
7599	7750	151	0.0455851626871712	150
6095	8109	2014	-0.00533299636258242	2500
2722	8204	5482	-0.0243943673147254	5500
5937	6300	363	0.0908268615433466	350
1330	8811	7481	-0.0317798867320508	7500
1983	5263	3280	-0.00750638711348491	3500
1075	4017	2942	-0.0161967591107107	2500
2833	3332	499	-0.00727159715700726	450
3317	7894	4577	-0.00874882947208545	4500
437	699	262	0.0351283009902246	250
5486	6310	824	-0.00404163093371381	850
2914	3485	571	-0.0194531731459094	550
226	3749	3523	-0.0260822004758952	3500
6424	8538	2114	0.00161917833302477	2500
7278	8966	1688	-0.0326453760717688	1500
1022	5038	4016	-0.0299992444915641	4500
6093	8283	2190	0.0117346904013618	2500
1127	3816	2689	-0.0236603977464301	2500
6430	7332	902	-0.0124847501745608	950
7732	7805	73	-0.00479113838461816	75
150	1764	1614	-0.00846707550577701	1500
585	8300	7715	-0.0314944371032332	7500
2172	7230	5058	0.0434958836200855	5500
3851	8362	4511	0.0461047107090992	4500
5994	6267	273	0.104650611166261	250
3425	5090	1665	0.0570219566945606	1500
5852	6731	879	-0.0132153457602595	850
7249	7670	421	0.0183925599427831	450
1936	3698	1762	0.0277096241818716	1500
7879	8284	405	-0.0103081264634167	450
6317	7065	748	0.0120053362456503	750
5998	7490	1492	-0.0171112131977591	1500
445	6449	6004	0.17575766093884	6500
651	6297	5646	-0.0569386446728193	5500
4369	9169	4800	0.0124830532697201	4500
7519	9021	1502	0.0283504568541612	1500
3392	5390	1998	-0.0239444026109638	1500
1550	7279	5729	-0.00935515275138029	5500
6385	7620	1235	0.0101794961078242	1500
1494	8073	6579	-0.00432703824388479	6500
8913	9024	111	0.0341078528355403	150
3518	8853	5335	-0.0115574678281563	5500
6270	6336	66	-0.00116467886535447	65
861	8275	7414	0.0209456962276515	7500
3167	3878	711	-0.0144337736986189	750
2140	8544	6404	-0.0143097716376362	6500
103	7957	7854	0.0417283155892056	7500
7840	8392	552	-0.0495464749697609	550
1736	4754	3018	0.0102001869499505	3500
1355	3545	2190	-0.0439702827096424	2500
2130	3095	965	0.0772127092381132	950
5262	7029	1767	0.0230386240702843	1500
3294	7278	3984	-0.0254065486997675	3500
2851	7251	4400	0.00287809987620412	4500
606	3518	2912	-0.0405971422373785	2500
4978	6860	1882	0.0119327992633384	1500
4507	4704	197	-0.0304274332090046	150
6741	7423	682	0.00127197187008136	650
3275	7513	4238	0.0740755138645485	4500
7180	7912	732	0.00794492056625238	750
532	5285	4753	-0.0277970437750181	4500
5787	8736	2949	-0.0318082780352867	2500
1866	3815	1949	-0.00699327723717412	1500
3272	7021	3749	-0.0224538254857197	3500
3887	6094	2207	-0.0546879502665172	2500
2789	6497	3708	-0.0083880070540595	3500
2302	3525	1223	0.0268346112293773	1500
521	7706	7185	-0.015526666103211	7500
3818	4711	893	-0.0256647303991629	850
3674	6656	2982	-0.0414096686748331	2500
329	8118	7789	-0.00103324268887365	7500
2280	7927	5647	0.0105667526641929	5500
5	9147	9142	-0.01014659370044	9500
2312	7926	5614	-0.0179071583347322	5500
612	5258	4646	0.0135820150050013	4500
2568	6620	4052	0.0304033416699858	4500
3839	8905	5066	-0.0175533882294703	5500
1319	2343	1024	0.00478601295167358	1500
2975	6420	3445	0.015139752258225	3500
223	8914	8691	-0.0196300774901452	8500
1605	6801	5196	0.0119848567471257	5500
882	4760	3878	-0.0137632291236258	3500
1926	7567	5641	-0.00365209596921601	5500
7194	9025	1831	-0.0418172982858913	1500
3428	7078	3650	-0.00520360429565606	3500
1187	4567	3380	0.0161488244231529	3500
4656	6527	1871	0.0254679119911737	1500
445	5501	5056	-0.0172362563331656	5500
3187	7891	4704	0.037085040638874	4500
6111	8831	2720	-0.00186038777269692	2500
963	8741	7778	-0.0312747634086478	7500
5047	7352	2305	-0.0663068221893128	2500
1479	9110	7631	0.036626889454184	7500
6976	8313	1337	-0.0187384875364938	1500
3328	7833	4505	0.0171338447859533	4500
2782	6556	3774	0.00801187974625019	3500
7020	8565	1545	0.0301883321974444	1500
1310	2112	802	0.00399245790633343	850
880	7892	7012	0.00182448686737393	7500
3263	6624	3361	0.0357960791308175	3500
3263	6934	3671	0.03180263146273	3500
2052	4480	2428	0.0397455625229113	2500
2574	5850	3276	0.0286897771662995	3500
6071	8063	1992	0.0359837005994877	1500
1322	6387	5065	0.00669209420532725	5500
5576	7603	2027	-0.00754986868564426	2500
5635	6784	1149	0.00165579769499981	1500
3331	6646	3315	0.131713858311062	3500
3590	6088	2498	-0.0188375898552865	2500
1930	3089	1159	-0.0102582470939731	1500
3536	4468	932	-0.0377321670548565	950
2523	4507	1984	-0.00665354460219795	1500
555	8363	7808	0.00896397690210391	7500
4287	4344	57	-0.0711123395654382	55
7720	7842	122	-0.0119726806190735	150
694	1094	400	0.0136630948425457	350
3554	8213	4659	-0.0310026276800893	4500
6731	6810	79	0.00306308741806297	75
873	4228	3355	-0.0212424254255115	3500
4556	6288	1732	-0.0231069764205072	1500
3056	7754	4698	0.048159380577083	4500
1106	6363	5257	-0.0152478243868862	5500
716	5551	4835	-0.046042010809432	4500
7339	8822	1483	-0.03563044972633	1500
1247	5327	4080	-0.0204431695959521	4500
1112	4277	3165	0.0191965998280397	3500
2466	6489	4023	0.010635507185284	4500
4624	4778	154	0.0222095058752917	150
3353	7210	3857	-0.0226909611189006	3500
6169	6400	231	0.0105167767609728	250
4282	5793	1511	-0.0385817429017063	1500
2821	6418	3597	0.0171793646862606	3500
4159	6955	2796	0.0199114224910403	2500
6030	7422	1392	-0.0121291894917489	1500
5394	7894	2500	-0.0128513483979328	2500
1073	7454	6381	-0.00529827995519791	6500
2145	4343	2198	-0.0322778280668878	2500
3668	8696	5028	-0.0185156051522896	5500
301	5754	5453	0.00243493416602745	5500
5221	7278	2057	0.00452609525126404	2500
4006	7772	3766	-0.0192361054291467	3500
1347	1363	16	-0.01221206078069	15
8046	8890	844	-0.00863696049466641	850
6871	9123	2252	-0.0129614326753512	2500
[truncated: 98,001 more rows]
