# Supplementary material for: Viral genetic variation accounts for a third of variability in HIV-1 set-point viral load in Europe
Source: PLoS Biol. 2017 Jun 12;15(6):e2001855. doi: 10.1371/journal.pbio.2001855 (PMC5467800; doi:10.1371/journal.pbio.2001855)
Supplement: S1 Data — (ZIP) [file pbio.2001855.s014.zip › to_share/readme.txt]

Data and code for "Viral genetic variation accounts for a third of variability in HIV-1 set-point viral load in Europe"

April 2017

François Blanquart, Chris Wymant, Marion Cornelissen, Astrid Gall, Margreet Bakker, Daniela Bezemer, Matthew Hall, Mariska Hillebregt, Swee Hoe Ong, Jan Albert, Norbert Bannert, Jacques Fellay, Katrien Fransen, Annabelle Gourlay, M. Kate Grabowski, Barbara Gunsenheimer-Bartmeyer, Huldrych F Günthard, Pia Kivelä, Roger Kouyos, Oliver Laeyendecker, Kirsi Liitsola, Laurence Meyer, Kholoud Porter, Matti Ristola, Ard van Sighem, Guido Vanham, Ben Berkhout, Paul Kellam, Peter Reiss, Christophe Fraser, on behalf of the BEEHIVE collaboration.

all.functions_2.R
	Set of functions to perform data cleaning and phylogenetic inference. Loaded by example_inference.R

all.summary2017-03-10.csv
	Summary table of the heritability analysis.
		model: the phylogenetic model (NULL, BM, OU)
		measure: the phenotype examined
		subtype: subtypes included, either all or subtype B only
		gene:  region of the genome, either full or env, gag, pol
		country: all, BE (Belgium), CH (Switzerland), FR (France), NL (The Netherlands), UK (United Kingdom)
		gender: all, female, or male.
		transmission mode: all, HET (heterosexual), IDU (injecting drug users), MSM (men having sex with men)
		condition: main or wcountrycov (= with country as covariate in the phylogenetic model)
		N: sample size
		AIC: Akaike Information Criterion
		AIC weight
		VE: environmental variance
		sigmasq: describes evolution along the branches of the phylogenetic tree
		alpha: strength of stabilising selection
		z_A: ancestral value of the trait
		optimum: optimal value of the trait under OU model
		h2 (low-high): heritability and 95% confidence intervals
		stoch.cov.OU: median (2.5% - 97.5% quantiles) of the predicted covariances between traits under the OU model
		stoch.cov.BM: median (2.5% - 97.5% quantiles) of the predicted covariances between traits under the BM model

		... and the fixed effects of the covariates in the phylogenetic model, with 95% confidence intervals

example_inference.R
	R code showing how inference of the parameters of the models (NULL, BM and OU) works and how heritability is computed

figures.R
	R code generating the figures in the paper

heritability_subtypeB_along_genome.RData
	RData file containing the data needed to compute heritability along the genome. Loaded by figures.R. Contains:
		# list.of.ci              list of confidence intervals for heritability for BM (first two columns) and OU (last two columns) for 17 windows along the genome
		# list.of.h2              list of heritabilities for BM (first column) and OU (second column) for 17 windows along the genome
		# h2.ci.env               confidence intervals for heritability in the env gene under OU
		# h2.ci.gag               confidence intervals for heritability in the gag gene under OU
		# h2.ci.pol               confidence intervals for heritability in the pol gene under OU
		# h2.env                  heritability in the env gene under OU
		# h2.gag                  heritability in the gag gene under OU
		# h2.pol                  heritability in the pol gene under OU
		# list.of.tree            list of the 17 phylogenetic trees for the 17 windows across the genome in 'ape' format
		# tree.env                phylogenetic tree of the env gene in 'ape' format
		# tree.gag                phylogenetic tree of the gag gene in 'ape' format
		# tree.pol                phylogenetic tree of the pol gene in 'ape' format

heritability_subtypeB_data.RData
	RData file containing the data needed to compute heritability. Loaded by example_inference.R and figures.R. Contains:
		# mm                  model matrix of the phylogenetic linear model
		# par.BM              inferred fixed effects of the BM phylogenetic linear model, for subtype B, GSVL (N = 1581)
		# par.OU              inferred fixed effects of the OU phylogenetic linear model, for subtype B, GSVL (N = 1581)
		# VL.info             1581 * 10 dataframe with individual information:
		#                       ID
		#                       BEEHIVE_LVL gold standard viral load ('GSVL' in the paper)
		#                       SPVL set-point viral load
		#                       Date.sampled date of the sample
		#                       t.mode transmission mode
		#                       GENDER
		#                       age.cat age category
		#                       ethnic2 ethnicity
		#                       assay.spvl2 assay used for most viral loads in SPVL
		#                       assay.gsvl2 assay used for GSVL
		# h2.BM               heritability in the BM model analysis for subtype B, GSVL (N = 1581)
		# h2.OU               heritability in the OU model analysis for subtype B, GSVL (N = 1581)
		# lm0                 NULL model, i.e. linear model without phylogenetic effect for subtype B, GSVL (N = 1581)
		# opt1_2              output of the BM model analysis for subtype B, GSVL (N = 1581) ($pars are VE, sigmasq)
		# opt2_2              output of the OU model analysis for subtype B, GSVL (N = 1581) ($pars are VE, sigmasq, alpha)
		# subtree             phylogenetic tree of the 1581 sequences in 'ape' format

linkage_disequilibrium.csv
	csv file containing the linkage disequilibrium between 100,000 randomly chosen pairs of loci. Loaded in figures.R
		pos1: index of first position in the alignment
		pos2: index of second position in the alignment
		dist: distance between positions
		LD: linkage disequilibrium between the positions
		dist.cat: distance between positions, as a category

table_sampling_size.csv
	csv file containing the data on heritability when the full dataset is sub-sampled. Loaded in figures.R
		fraction: fraction sub-sampled
		n: size of the sample
		AIC_NULL: AIC of the null model
		AIC_BM: AIC of the BM model
		AIC_OU: AIC of the OU model
		h2_BM: mean heritability under BM model
		h2_OU: mean heritability under OU model
		h2_BM_low: 2.5% lower bound of heritability under BM model
		h2_BM_median: median heritability under BM model
		h2_BM_high: 97.5% higher bound of heritability under BM model
		h2_OU_low: 2.5% lower bound of heritability under OU model
		h2_OU_median: median heritability under OU model
		h2_OU_high: 97.5% higher bound of heritability under OU model

transf.branch.lengths.R
	a modification of Lam Ho and Cecile Ané's transf.branch.lengths.R in the phylolm package, to infer parameters of the OU model. Loaded by example_inference.R
